# Supplementary material for: Membrane curvature sensing and symmetry breaking of the M2 proton channel from Influenza A
Source: eLife. 2024 Aug 16;13:e81571. doi: 10.7554/eLife.81571 (PMC11383528; doi:10.7554/eLife.81571)
Supplement: Figure 4—source data 1. [file elife-81571-fig4-data1.zip]

Archive with 2 entries (2 files):
- elife-81571-fig3-data2.pdb
- __MACOSX/._elife-81571-fig3-data2.pdb
