# Supplementary material for: Membrane curvature sensing and symmetry breaking of the M2 proton channel from Influenza A
Source: eLife. 2024 Aug 16;13:e81571. doi: 10.7554/eLife.81571 (PMC11383528; doi:10.7554/eLife.81571)
Supplement: Figure 4—source data 1. [file elife-81571-fig4-data1.zip › elife-81571-fig3-data2.pdb]

ATOM      1  N   SER     1      57.130  49.640  67.360  0.00  0.00           N  
ATOM      2  CA  SER     1      56.110  50.140  66.390  0.00  0.00           C  
ATOM      3  C   SER     1      54.840  49.340  66.480  0.00  0.00           C  
ATOM      4  O   SER     1      54.900  48.160  66.810  0.00  0.00           O  
ATOM      5  CB  SER     1      56.670  50.150  64.960  0.00  0.00           C  
ATOM      6  OG  SER     1      56.860  48.820  64.540  0.00  0.00           O  
ATOM      7  HA  SER     1      55.880  51.150  66.570  0.00  0.00           H  
ATOM      8  HB1 SER     1      57.660  50.660  64.930  0.00  0.00           H  
ATOM      9  HB2 SER     1      55.970  50.690  64.270  0.00  0.00           H  
ATOM     10  HG1 SER     1      56.670  48.790  63.590  0.00  0.00           H  
ATOM     11  HT1 SER     1      56.720  49.640  68.320  0.00  0.00           H  
ATOM     12  HT2 SER     1      58.000  50.200  67.320  0.00  0.00           H  
ATOM     13  HT3 SER     1      57.330  48.650  67.070  0.00  0.00           H  
ATOM     14  N   SER     2      53.690  49.940  66.190  0.00  0.00           N  
ATOM     15  CA  SER     2      52.430  49.190  66.240  0.00  0.00           C  
ATOM     16  C   SER     2      52.150  48.540  64.890  0.00  0.00           C  
ATOM     17  O   SER     2      51.230  47.730  64.730  0.00  0.00           O  
ATOM     18  CB  SER     2      51.250  50.120  66.580  0.00  0.00           C  
ATOM     19  OG  SER     2      50.020  49.400  66.610  0.00  0.00           O  
ATOM     20  HN  SER     2      53.610  50.900  65.930  0.00  0.00           H  
ATOM     21  HA  SER     2      52.490  48.410  66.990  0.00  0.00           H  
ATOM     22  HB1 SER     2      51.190  50.940  65.830  0.00  0.00           H  
ATOM     23  HB2 SER     2      51.420  50.570  67.590  0.00  0.00           H  
ATOM     24  HG1 SER     2      49.990  48.910  65.780  0.00  0.00           H  
ATOM     25  N   ASP     3      52.970  48.830  63.890  0.00  0.00           N  
ATOM     26  CA  ASP     3      52.770  48.290  62.560  0.00  0.00           C  
ATOM     27  C   ASP     3      54.090  48.280  61.790  0.00  0.00           C  
ATOM     28  O   ASP     3      54.300  48.980  60.810  0.00  0.00           O  
ATOM     29  CB  ASP     3      51.720  49.090  61.780  0.00  0.00           C  
ATOM     30  CG  ASP     3      52.050  50.580  61.820  0.00  0.00           C  
ATOM     31  OD1 ASP     3      51.900  51.200  62.910  0.00  0.00           O  
ATOM     32  OD2 ASP     3      52.550  51.050  60.770  0.00  0.00           O1-
ATOM     33  HN  ASP     3      53.670  49.530  63.980  0.00  0.00           H  
ATOM     34  HA  ASP     3      52.430  47.260  62.650  0.00  0.00           H  
ATOM     35  HB1 ASP     3      50.720  48.960  62.240  0.00  0.00           H  
ATOM     36  HB2 ASP     3      51.660  48.750  60.730  0.00  0.00           H  
ATOM     37  N   PRO     4      55.030  47.450  62.180  0.00  0.00           N  
ATOM     38  CA  PRO     4      56.330  47.400  61.520  0.00  0.00           C  
ATOM     39  C   PRO     4      56.230  46.940  60.080  0.00  0.00           C  
ATOM     40  O   PRO     4      57.080  47.270  59.270  0.00  0.00           O  
ATOM     41  CB  PRO     4      57.150  46.410  62.360  0.00  0.00           C  
ATOM     42  CG  PRO     4      56.260  45.920  63.510  0.00  0.00           C  
ATOM     43  CD  PRO     4      54.880  46.520  63.300  0.00  0.00           C  
ATOM     44  HA  PRO     4      56.770  48.390  61.470  0.00  0.00           H  
ATOM     45  HB1 PRO     4      58.050  46.910  62.770  0.00  0.00           H  
ATOM     46  HB2 PRO     4      57.480  45.540  61.760  0.00  0.00           H  
ATOM     47  HG1 PRO     4      56.190  44.810  63.510  0.00  0.00           H  
ATOM     48  HG2 PRO     4      56.670  46.260  64.480  0.00  0.00           H  
ATOM     49  HD1 PRO     4      54.110  45.750  63.070  0.00  0.00           H  
ATOM     50  HD2 PRO     4      54.570  47.060  64.220  0.00  0.00           H  
ATOM     51  N   LEU     5      55.240  46.140  59.730  0.00  0.00           N  
ATOM     52  CA  LEU     5      55.110  45.650  58.390  0.00  0.00           C  
ATOM     53  C   LEU     5      54.630  46.710  57.450  0.00  0.00           C  
ATOM     54  O   LEU     5      55.140  46.850  56.360  0.00  0.00           O  
ATOM     55  CB  LEU     5      54.120  44.520  58.340  0.00  0.00           C  
ATOM     56  CG  LEU     5      54.760  43.250  58.820  0.00  0.00           C  
ATOM     57  CD1 LEU     5      55.280  43.350  60.270  0.00  0.00           C  
ATOM     58  CD2 LEU     5      53.570  42.350  58.680  0.00  0.00           C  
ATOM     59  HN  LEU     5      54.600  45.820  60.420  0.00  0.00           H  
ATOM     60  HA  LEU     5      56.060  45.280  58.020  0.00  0.00           H  
ATOM     61  HB1 LEU     5      53.720  44.320  57.320  0.00  0.00           H  
ATOM     62  HB2 LEU     5      53.250  44.720  59.020  0.00  0.00           H  
ATOM     63  HG  LEU     5      55.600  42.930  58.160  0.00  0.00           H  
ATOM     64 HD11 LEU     5      54.540  43.910  60.880  0.00  0.00           H  
ATOM     65 HD12 LEU     5      56.250  43.890  60.270  0.00  0.00           H  
ATOM     66 HD13 LEU     5      55.440  42.390  60.790  0.00  0.00           H  
ATOM     67 HD21 LEU     5      53.330  41.940  57.680  0.00  0.00           H  
ATOM     68 HD22 LEU     5      52.790  42.370  59.450  0.00  0.00           H  
ATOM     69 HD23 LEU     5      53.990  41.540  59.050  0.00  0.00           H  
ATOM     70  N   VAL     6      53.640  47.510  57.870  0.00  0.00           N  
ATOM     71  CA  VAL     6      53.140  48.590  57.040  0.00  0.00           C  
ATOM     72  C   VAL     6      54.220  49.600  56.710  0.00  0.00           C  
ATOM     73  O   VAL     6      54.530  49.870  55.550  0.00  0.00           O  
ATOM     74  CB  VAL     6      52.010  49.310  57.750  0.00  0.00           C  
ATOM     75  CG1 VAL     6      51.500  50.470  56.880  0.00  0.00           C  
ATOM     76  CG2 VAL     6      50.870  48.320  58.030  0.00  0.00           C  
ATOM     77  HN  VAL     6      53.240  47.400  58.770  0.00  0.00           H  
ATOM     78  HA  VAL     6      52.790  48.170  56.100  0.00  0.00           H  
ATOM     79  HB  VAL     6      52.370  49.720  58.720  0.00  0.00           H  
ATOM     80 HG11 VAL     6      51.270  50.110  55.860  0.00  0.00           H  
ATOM     81 HG12 VAL     6      52.250  51.280  56.820  0.00  0.00           H  
ATOM     82 HG13 VAL     6      50.570  50.890  57.320  0.00  0.00           H  
ATOM     83 HG21 VAL     6      51.210  47.490  58.660  0.00  0.00           H  
ATOM     84 HG22 VAL     6      50.480  47.920  57.070  0.00  0.00           H  
ATOM     85 HG23 VAL     6      50.040  48.850  58.560  0.00  0.00           H  
ATOM     86  N   VAL     7      54.910  50.130  57.730  0.00  0.00           N  
ATOM     87  CA  VAL     7      56.000  51.070  57.530  0.00  0.00           C  
ATOM     88  C   VAL     7      57.130  50.450  56.740  0.00  0.00           C  
ATOM     89  O   VAL     7      57.550  50.920  55.700  0.00  0.00           O  
ATOM     90  CB  VAL     7      56.570  51.550  58.850  0.00  0.00           C  
ATOM     91  CG1 VAL     7      55.460  52.270  59.620  0.00  0.00           C  
ATOM     92  CG2 VAL     7      57.070  50.370  59.690  0.00  0.00           C  
ATOM     93  HN  VAL     7      54.660  49.930  58.680  0.00  0.00           H  
ATOM     94  HA  VAL     7      55.620  51.900  56.960  0.00  0.00           H  
ATOM     95  HB  VAL     7      57.400  52.270  58.680  0.00  0.00           H  
ATOM     96 HG11 VAL     7      54.690  51.560  59.970  0.00  0.00           H  
ATOM     97 HG12 VAL     7      54.960  53.040  59.000  0.00  0.00           H  
ATOM     98 HG13 VAL     7      55.870  52.780  60.520  0.00  0.00           H  
ATOM     99 HG21 VAL     7      58.070  50.050  59.350  0.00  0.00           H  
ATOM    100 HG22 VAL     7      56.370  49.520  59.580  0.00  0.00           H  
ATOM    101 HG23 VAL     7      57.120  50.640  60.760  0.00  0.00           H  
ATOM    102  N   ALA     8      57.580  49.250  57.110  0.00  0.00           N  
ATOM    103  CA  ALA     8      58.610  48.570  56.390  0.00  0.00           C  
ATOM    104  C   ALA     8      58.250  48.320  54.950  0.00  0.00           C  
ATOM    105  O   ALA     8      59.090  48.240  54.050  0.00  0.00           O  
ATOM    106  CB  ALA     8      58.880  47.210  57.060  0.00  0.00           C  
ATOM    107  HN  ALA     8      57.290  48.850  57.980  0.00  0.00           H  
ATOM    108  HA  ALA     8      59.430  49.260  56.360  0.00  0.00           H  
ATOM    109  HB1 ALA     8      58.000  46.560  57.070  0.00  0.00           H  
ATOM    110  HB2 ALA     8      59.250  47.380  58.100  0.00  0.00           H  
ATOM    111  HB3 ALA     8      59.690  46.700  56.500  0.00  0.00           H  
ATOM    112  N   ALA     9      56.950  48.260  54.690  0.00  0.00           N  
ATOM    113  CA  ALA     9      56.460  48.110  53.360  0.00  0.00           C  
ATOM    114  C   ALA     9      56.270  49.440  52.660  0.00  0.00           C  
ATOM    115  O   ALA     9      56.200  49.550  51.440  0.00  0.00           O  
ATOM    116  CB  ALA     9      55.120  47.390  53.420  0.00  0.00           C  
ATOM    117  HN  ALA     9      56.290  48.390  55.430  0.00  0.00           H  
ATOM    118  HA  ALA     9      57.160  47.510  52.800  0.00  0.00           H  
ATOM    119  HB1 ALA     9      54.390  48.000  54.000  0.00  0.00           H  
ATOM    120  HB2 ALA     9      55.220  46.420  53.940  0.00  0.00           H  
ATOM    121  HB3 ALA     9      54.720  47.210  52.400  0.00  0.00           H  
ATOM    122  N   ASN    10      56.170  50.550  53.390  0.00  0.00           N  
ATOM    123  CA  ASN    10      56.040  51.860  52.800  0.00  0.00           C  
ATOM    124  C   ASN    10      57.340  52.280  52.150  0.00  0.00           C  
ATOM    125  O   ASN    10      57.350  52.880  51.090  0.00  0.00           O  
ATOM    126  CB  ASN    10      55.590  52.890  53.890  0.00  0.00           C  
ATOM    127  CG  ASN    10      56.750  53.680  54.520  0.00  0.00           C  
ATOM    128  ND2 ASN    10      57.280  54.680  53.780  0.00  0.00           N  
ATOM    129  OD1 ASN    10      57.260  53.390  55.590  0.00  0.00           O  
ATOM    130  HN  ASN    10      56.220  50.480  54.390  0.00  0.00           H  
ATOM    131  HA  ASN    10      55.300  51.800  52.020  0.00  0.00           H  
ATOM    132  HB1 ASN    10      55.060  52.340  54.690  0.00  0.00           H  
ATOM    133  HB2 ASN    10      54.890  53.610  53.420  0.00  0.00           H  
ATOM    134 HD21 ASN    10      58.130  55.080  54.110  0.00  0.00           H  
ATOM    135 HD22 ASN    10      56.930  54.850  52.860  0.00  0.00           H  
ATOM    136  N   ILE    11      58.470  52.020  52.830  0.00  0.00           N  
ATOM    137  CA  ILE    11      59.760  52.480  52.390  0.00  0.00           C  
ATOM    138  C   ILE    11      59.990  51.980  50.970  0.00  0.00           C  
ATOM    139  O   ILE    11      60.340  52.730  50.070  0.00  0.00           O  
ATOM    140  CB  ILE    11      60.770  51.880  53.350  0.00  0.00           C  
ATOM    141  CG1 ILE    11      60.490  52.260  54.790  0.00  0.00           C  
ATOM    142  CG2 ILE    11      62.070  52.480  53.090  0.00  0.00           C  
ATOM    143  CD  ILE    11      61.700  52.060  55.700  0.00  0.00           C  
ATOM    144  HN  ILE    11      58.430  51.650  53.770  0.00  0.00           H  
ATOM    145  HA  ILE    11      59.790  53.570  52.370  0.00  0.00           H  
ATOM    146  HB  ILE    11      60.920  50.800  53.190  0.00  0.00           H  
ATOM    147 HG11 ILE    11      59.650  51.620  55.120  0.00  0.00           H  
ATOM    148 HG12 ILE    11      60.210  53.340  54.860  0.00  0.00           H  
ATOM    149 HG21 ILE    11      61.990  53.540  53.460  0.00  0.00           H  
ATOM    150 HG22 ILE    11      62.190  52.430  52.010  0.00  0.00           H  
ATOM    151 HG23 ILE    11      63.000  52.060  53.510  0.00  0.00           H  
ATOM    152  HD1 ILE    11      62.530  52.780  55.520  0.00  0.00           H  
ATOM    153  HD2 ILE    11      62.180  51.120  55.480  0.00  0.00           H  
ATOM    154  HD3 ILE    11      61.420  52.040  56.760  0.00  0.00           H  
ATOM    155  N   ILE    12      59.660  50.710  50.730  0.00  0.00           N  
ATOM    156  CA  ILE    12      59.740  50.160  49.390  0.00  0.00           C  
ATOM    157  C   ILE    12      58.670  50.720  48.480  0.00  0.00           C  
ATOM    158  O   ILE    12      58.900  50.940  47.290  0.00  0.00           O  
ATOM    159  CB  ILE    12      59.640  48.650  49.410  0.00  0.00           C  
ATOM    160  CG1 ILE    12      59.570  48.090  47.980  0.00  0.00           C  
ATOM    161  CG2 ILE    12      58.390  48.230  50.180  0.00  0.00           C  
ATOM    162  CD  ILE    12      59.630  46.580  47.920  0.00  0.00           C  
ATOM    163  HN  ILE    12      59.240  50.140  51.440  0.00  0.00           H  
ATOM    164  HA  ILE    12      60.690  50.450  48.970  0.00  0.00           H  
ATOM    165  HB  ILE    12      60.540  48.240  49.940  0.00  0.00           H  
ATOM    166 HG11 ILE    12      60.370  48.560  47.360  0.00  0.00           H  
ATOM    167 HG12 ILE    12      58.580  48.340  47.530  0.00  0.00           H  
ATOM    168 HG21 ILE    12      57.480  48.600  49.660  0.00  0.00           H  
ATOM    169 HG22 ILE    12      58.410  48.610  51.220  0.00  0.00           H  
ATOM    170 HG23 ILE    12      58.290  47.130  50.240  0.00  0.00           H  
ATOM    171  HD1 ILE    12      59.140  46.070  48.770  0.00  0.00           H  
ATOM    172  HD2 ILE    12      60.610  46.230  47.890  0.00  0.00           H  
ATOM    173  HD3 ILE    12      59.450  46.140  46.940  0.00  0.00           H  
ATOM    174  N   GLY    13      57.450  50.970  48.990  0.00  0.00           N  
ATOM    175  CA  GLY    13      56.370  51.520  48.190  0.00  0.00           C  
ATOM    176  C   GLY    13      56.750  52.860  47.600  0.00  0.00           C  
ATOM    177  O   GLY    13      56.520  53.130  46.420  0.00  0.00           O  
ATOM    178  HN  GLY    13      57.280  50.770  49.960  0.00  0.00           H  
ATOM    179  HA1 GLY    13      55.510  51.660  48.830  0.00  0.00           H  
ATOM    180  HA2 GLY    13      56.160  50.830  47.380  0.00  0.00           H  
ATOM    181  N   ILE    14      57.390  53.720  48.400  0.00  0.00           N  
ATOM    182  CA  ILE    14      57.850  55.010  47.940  0.00  0.00           C  
ATOM    183  C   ILE    14      58.950  54.880  46.930  0.00  0.00           C  
ATOM    184  O   ILE    14      58.840  55.350  45.800  0.00  0.00           O  
ATOM    185  CB  ILE    14      58.370  55.850  49.080  0.00  0.00           C  
ATOM    186  CG1 ILE    14      57.270  56.050  50.120  0.00  0.00           C  
ATOM    187  CG2 ILE    14      58.850  57.210  48.550  0.00  0.00           C  
ATOM    188  CD  ILE    14      57.820  56.730  51.370  0.00  0.00           C  
ATOM    189  HN  ILE    14      57.580  53.470  49.360  0.00  0.00           H  
ATOM    190  HA  ILE    14      57.030  55.510  47.450  0.00  0.00           H  
ATOM    191  HB  ILE    14      59.230  55.330  49.580  0.00  0.00           H  
ATOM    192 HG11 ILE    14      56.830  55.080  50.410  0.00  0.00           H  
ATOM    193 HG12 ILE    14      56.460  56.670  49.670  0.00  0.00           H  
ATOM    194 HG21 ILE    14      58.000  57.750  48.080  0.00  0.00           H  
ATOM    195 HG22 ILE    14      59.670  57.110  47.810  0.00  0.00           H  
ATOM    196 HG23 ILE    14      59.220  57.820  49.390  0.00  0.00           H  
ATOM    197  HD1 ILE    14      58.080  57.780  51.150  0.00  0.00           H  
ATOM    198  HD2 ILE    14      58.740  56.220  51.710  0.00  0.00           H  
ATOM    199  HD3 ILE    14      57.070  56.740  52.180  0.00  0.00           H  
ATOM    200  N   LEU    15      60.020  54.150  47.260  0.00  0.00           N  
ATOM    201  CA  LEU    15      61.050  53.930  46.270  0.00  0.00           C  
ATOM    202  C   LEU    15      60.600  53.330  45.010  0.00  0.00           C  
ATOM    203  O   LEU    15      61.090  53.660  43.940  0.00  0.00           O  
ATOM    204  CB  LEU    15      61.970  52.940  46.790  0.00  0.00           C  
ATOM    205  CG  LEU    15      62.880  53.800  47.550  0.00  0.00           C  
ATOM    206  CD1 LEU    15      62.730  52.570  48.420  0.00  0.00           C  
ATOM    207  CD2 LEU    15      64.130  54.310  46.640  0.00  0.00           C  
ATOM    208  HN  LEU    15      60.150  53.780  48.190  0.00  0.00           H  
ATOM    209  HA  LEU    15      61.590  54.840  46.090  0.00  0.00           H  
ATOM    210  HB1 LEU    15      62.630  52.350  46.110  0.00  0.00           H  
ATOM    211  HB2 LEU    15      61.290  52.160  47.300  0.00  0.00           H  
ATOM    212  HG  LEU    15      62.490  54.720  48.130  0.00  0.00           H  
ATOM    213 HD11 LEU    15      63.210  51.660  48.900  0.00  0.00           H  
ATOM    214 HD12 LEU    15      62.280  52.090  49.290  0.00  0.00           H  
ATOM    215 HD13 LEU    15      63.510  53.430  48.620  0.00  0.00           H  
ATOM    216 HD21 LEU    15      63.860  54.980  45.800  0.00  0.00           H  
ATOM    217 HD22 LEU    15      64.630  53.480  46.080  0.00  0.00           H  
ATOM    218 HD23 LEU    15      64.960  54.760  47.240  0.00  0.00           H  
ATOM    219  N   HSP    16      59.590  52.450  45.100  0.00  0.00           N  
ATOM    220  CA  HSP    16      58.950  51.960  43.920  0.00  0.00           C  
ATOM    221  C   HSP    16      58.500  53.070  43.000  0.00  0.00           C  
ATOM    222  O   HSP    16      58.840  53.100  41.830  0.00  0.00           O  
ATOM    223  CB  HSP    16      57.720  51.080  44.280  0.00  0.00           C  
ATOM    224  CG  HSP    16      56.510  51.350  43.420  0.00  0.00           C  
ATOM    225  CD2 HSP    16      55.330  51.940  43.710  0.00  0.00           C  
ATOM    226  ND1 HSP    16      56.570  51.250  42.050  0.00  0.00           N  
ATOM    227  CE1 HSP    16      55.460  51.730  41.530  0.00  0.00           C  
ATOM    228  NE2 HSP    16      54.710  52.160  42.520  0.00  0.00           N  
ATOM    229  HN  HSP    16      59.190  52.230  46.000  0.00  0.00           H  
ATOM    230  HA  HSP    16      59.680  51.360  43.390  0.00  0.00           H  
ATOM    231  HB1 HSP    16      57.460  51.250  45.340  0.00  0.00           H  
ATOM    232  HB2 HSP    16      57.990  50.010  44.200  0.00  0.00           H  
ATOM    233  HD1 HSP    16      57.380  50.920  41.550  0.00  0.00           H  
ATOM    234  HD2 HSP    16      54.910  52.220  44.670  0.00  0.00           H  
ATOM    235  HE1 HSP    16      55.210  51.700  40.480  0.00  0.00           H  
ATOM    236  HE2 HSP    16      53.760  52.450  42.420  0.00  0.00           H  
ATOM    237  N   LEU    17      57.640  53.980  43.510  0.00  0.00           N  
ATOM    238  CA  LEU    17      57.140  55.070  42.700  0.00  0.00           C  
ATOM    239  C   LEU    17      58.240  55.870  42.070  0.00  0.00           C  
ATOM    240  O   LEU    17      58.230  56.060  40.860  0.00  0.00           O  
ATOM    241  CB  LEU    17      56.310  56.020  43.560  0.00  0.00           C  
ATOM    242  CG  LEU    17      54.860  55.550  43.690  0.00  0.00           C  
ATOM    243  CD1 LEU    17      54.130  56.390  44.730  0.00  0.00           C  
ATOM    244  CD2 LEU    17      54.170  55.640  42.340  0.00  0.00           C  
ATOM    245  HN  LEU    17      57.320  53.910  44.460  0.00  0.00           H  
ATOM    246  HA  LEU    17      56.540  54.670  41.900  0.00  0.00           H  
ATOM    247  HB1 LEU    17      56.300  57.050  43.120  0.00  0.00           H  
ATOM    248  HB2 LEU    17      56.770  56.090  44.570  0.00  0.00           H  
ATOM    249  HG  LEU    17      54.860  54.490  44.030  0.00  0.00           H  
ATOM    250 HD11 LEU    17      54.130  57.460  44.410  0.00  0.00           H  
ATOM    251 HD12 LEU    17      54.630  56.320  45.710  0.00  0.00           H  
ATOM    252 HD13 LEU    17      53.070  56.060  44.820  0.00  0.00           H  
ATOM    253 HD21 LEU    17      54.010  54.650  41.890  0.00  0.00           H  
ATOM    254 HD22 LEU    17      54.800  56.220  41.630  0.00  0.00           H  
ATOM    255 HD23 LEU    17      53.200  56.160  42.460  0.00  0.00           H  
ATOM    256  N   ILE    18      59.280  56.220  42.850  0.00  0.00           N  
ATOM    257  CA  ILE    18      60.450  56.900  42.310  0.00  0.00           C  
ATOM    258  C   ILE    18      61.060  56.140  41.140  0.00  0.00           C  
ATOM    259  O   ILE    18      61.550  56.730  40.180  0.00  0.00           O  
ATOM    260  CB  ILE    18      61.510  57.100  43.380  0.00  0.00           C  
ATOM    261  CG1 ILE    18      61.090  58.210  44.350  0.00  0.00           C  
ATOM    262  CG2 ILE    18      62.870  57.440  42.750  0.00  0.00           C  
ATOM    263  CD  ILE    18      61.750  58.010  45.710  0.00  0.00           C  
ATOM    264  HN  ILE    18      59.290  56.000  43.830  0.00  0.00           H  
ATOM    265  HA  ILE    18      60.130  57.860  41.940  0.00  0.00           H  
ATOM    266  HB  ILE    18      61.610  56.150  43.950  0.00  0.00           H  
ATOM    267 HG11 ILE    18      59.990  58.220  44.460  0.00  0.00           H  
ATOM    268 HG12 ILE    18      61.400  59.190  43.910  0.00  0.00           H  
ATOM    269 HG21 ILE    18      62.750  58.280  42.030  0.00  0.00           H  
ATOM    270 HG22 ILE    18      63.280  56.560  42.200  0.00  0.00           H  
ATOM    271 HG23 ILE    18      63.600  57.730  43.530  0.00  0.00           H  
ATOM    272  HD1 ILE    18      62.860  58.000  45.600  0.00  0.00           H  
ATOM    273  HD2 ILE    18      61.440  57.030  46.140  0.00  0.00           H  
ATOM    274  HD3 ILE    18      61.460  58.820  46.400  0.00  0.00           H  
ATOM    275  N   LEU    19      61.020  54.820  41.160  0.00  0.00           N  
ATOM    276  CA  LEU    19      61.520  54.040  40.060  0.00  0.00           C  
ATOM    277  C   LEU    19      60.550  53.960  38.910  0.00  0.00           C  
ATOM    278  O   LEU    19      60.880  54.340  37.790  0.00  0.00           O  
ATOM    279  CB  LEU    19      61.810  52.620  40.530  0.00  0.00           C  
ATOM    280  CG  LEU    19      62.350  51.750  39.390  0.00  0.00           C  
ATOM    281  CD1 LEU    19      63.560  50.950  39.880  0.00  0.00           C  
ATOM    282  CD2 LEU    19      61.260  50.800  38.880  0.00  0.00           C  
ATOM    283  HN  LEU    19      60.560  54.350  41.910  0.00  0.00           H  
ATOM    284  HA  LEU    19      62.420  54.490  39.690  0.00  0.00           H  
ATOM    285  HB1 LEU    19      60.890  52.150  40.950  0.00  0.00           H  
ATOM    286  HB2 LEU    19      62.550  52.660  41.360  0.00  0.00           H  
ATOM    287  HG  LEU    19      62.680  52.400  38.550  0.00  0.00           H  
ATOM    288 HD11 LEU    19      63.250  50.280  40.710  0.00  0.00           H  
ATOM    289 HD12 LEU    19      64.350  51.640  40.240  0.00  0.00           H  
ATOM    290 HD13 LEU    19      63.960  50.330  39.050  0.00  0.00           H  
ATOM    291 HD21 LEU    19      60.460  51.360  38.360  0.00  0.00           H  
ATOM    292 HD22 LEU    19      60.810  50.260  39.740  0.00  0.00           H  
ATOM    293 HD23 LEU    19      61.690  50.070  38.180  0.00  0.00           H  
ATOM    294  N   TRP    20      59.310  53.480  39.130  0.00  0.00           N  
ATOM    295  CA  TRP    20      58.320  53.380  38.090  0.00  0.00           C  
ATOM    296  C   TRP    20      58.170  54.720  37.330  0.00  0.00           C  
ATOM    297  O   TRP    20      58.100  54.790  36.110  0.00  0.00           O  
ATOM    298  CB  TRP    20      56.950  52.960  38.710  0.00  0.00           C  
ATOM    299  CG  TRP    20      55.750  53.650  38.130  0.00  0.00           C  
ATOM    300  CD1 TRP    20      55.010  54.590  38.780  0.00  0.00           C  
ATOM    301  CD2 TRP    20      55.370  53.700  36.740  0.00  0.00           C  
ATOM    302  CE2 TRP    20      54.330  54.640  36.640  0.00  0.00           C  
ATOM    303  CE3 TRP    20      55.830  53.060  35.580  0.00  0.00           C  
ATOM    304  NE1 TRP    20      54.120  55.150  37.900  0.00  0.00           N  
ATOM    305  CZ2 TRP    20      53.700  54.900  35.420  0.00  0.00           C  
ATOM    306  CZ3 TRP    20      55.210  53.310  34.360  0.00  0.00           C  
ATOM    307  CH2 TRP    20      54.160  54.220  34.280  0.00  0.00           C  
ATOM    308  HN  TRP    20      59.080  53.150  40.050  0.00  0.00           H  
ATOM    309  HA  TRP    20      58.620  52.630  37.370  0.00  0.00           H  
ATOM    310  HB1 TRP    20      57.000  53.160  39.810  0.00  0.00           H  
ATOM    311  HB2 TRP    20      56.800  51.870  38.570  0.00  0.00           H  
ATOM    312  HD1 TRP    20      55.130  54.850  39.830  0.00  0.00           H  
ATOM    313  HE1 TRP    20      53.440  55.810  38.110  0.00  0.00           H  
ATOM    314  HE3 TRP    20      56.670  52.390  35.640  0.00  0.00           H  
ATOM    315  HZ2 TRP    20      52.860  55.550  35.340  0.00  0.00           H  
ATOM    316  HZ3 TRP    20      55.550  52.790  33.470  0.00  0.00           H  
ATOM    317  HH2 TRP    20      53.660  54.350  33.320  0.00  0.00           H  
ATOM    318  N   ILE    21      58.120  55.820  38.090  0.00  0.00           N  
ATOM    319  CA  ILE    21      58.010  57.120  37.490  0.00  0.00           C  
ATOM    320  C   ILE    21      59.270  57.510  36.740  0.00  0.00           C  
ATOM    321  O   ILE    21      59.230  58.050  35.630  0.00  0.00           O  
ATOM    322  CB  ILE    21      57.700  58.170  38.520  0.00  0.00           C  
ATOM    323  CG1 ILE    21      57.150  59.440  37.850  0.00  0.00           C  
ATOM    324  CG2 ILE    21      58.940  58.530  39.350  0.00  0.00           C  
ATOM    325  CD  ILE    21      57.200  60.630  38.820  0.00  0.00           C  
ATOM    326  HN  ILE    21      58.210  55.770  39.090  0.00  0.00           H  
ATOM    327  HA  ILE    21      57.220  57.070  36.760  0.00  0.00           H  
ATOM    328  HB  ILE    21      56.940  57.750  39.220  0.00  0.00           H  
ATOM    329 HG11 ILE    21      56.100  59.260  37.520  0.00  0.00           H  
ATOM    330 HG12 ILE    21      57.760  59.680  36.960  0.00  0.00           H  
ATOM    331 HG21 ILE    21      59.590  59.230  38.780  0.00  0.00           H  
ATOM    332 HG22 ILE    21      59.510  57.610  39.550  0.00  0.00           H  
ATOM    333 HG23 ILE    21      58.670  58.980  40.320  0.00  0.00           H  
ATOM    334  HD1 ILE    21      58.170  61.150  38.760  0.00  0.00           H  
ATOM    335  HD2 ILE    21      57.060  60.270  39.860  0.00  0.00           H  
ATOM    336  HD3 ILE    21      56.370  61.340  38.590  0.00  0.00           H  
ATOM    337  N   LEU    22      60.450  57.210  37.320  0.00  0.00           N  
ATOM    338  CA  LEU    22      61.710  57.540  36.700  0.00  0.00           C  
ATOM    339  C   LEU    22      61.830  56.820  35.380  0.00  0.00           C  
ATOM    340  O   LEU    22      62.430  57.280  34.430  0.00  0.00           O  
ATOM    341  CB  LEU    22      62.890  57.160  37.610  0.00  0.00           C  
ATOM    342  CG  LEU    22      64.240  57.360  36.920  0.00  0.00           C  
ATOM    343  CD1 LEU    22      65.220  58.050  37.860  0.00  0.00           C  
ATOM    344  CD2 LEU    22      64.790  56.010  36.450  0.00  0.00           C  
ATOM    345  HN  LEU    22      60.490  56.800  38.240  0.00  0.00           H  
ATOM    346  HA  LEU    22      61.740  58.610  36.520  0.00  0.00           H  
ATOM    347  HB1 LEU    22      62.780  56.100  37.920  0.00  0.00           H  
ATOM    348  HB2 LEU    22      62.860  57.780  38.540  0.00  0.00           H  
ATOM    349  HG  LEU    22      64.090  58.020  36.040  0.00  0.00           H  
ATOM    350 HD11 LEU    22      65.390  57.420  38.750  0.00  0.00           H  
ATOM    351 HD12 LEU    22      64.820  59.040  38.180  0.00  0.00           H  
ATOM    352 HD13 LEU    22      66.190  58.210  37.330  0.00  0.00           H  
ATOM    353 HD21 LEU    22      64.070  55.510  35.770  0.00  0.00           H  
ATOM    354 HD22 LEU    22      64.950  55.360  37.340  0.00  0.00           H  
ATOM    355 HD23 LEU    22      65.750  56.160  35.920  0.00  0.00           H  
ATOM    356  N   ASP    23      61.240  55.620  35.290  0.00  0.00           N  
ATOM    357  CA  ASP    23      61.230  54.900  34.050  0.00  0.00           C  
ATOM    358  C   ASP    23      60.320  55.540  33.030  0.00  0.00           C  
ATOM    359  O   ASP    23      60.670  55.690  31.880  0.00  0.00           O  
ATOM    360  CB  ASP    23      60.800  53.440  34.290  0.00  0.00           C  
ATOM    361  CG  ASP    23      60.290  52.770  33.010  0.00  0.00           C  
ATOM    362  OD1 ASP    23      59.100  52.980  32.650  0.00  0.00           O  
ATOM    363  OD2 ASP    23      61.090  52.080  32.350  0.00  0.00           O1-
ATOM    364  HN  ASP    23      60.700  55.260  36.050  0.00  0.00           H  
ATOM    365  HA  ASP    23      62.240  54.910  33.640  0.00  0.00           H  
ATOM    366  HB1 ASP    23      59.990  53.430  35.040  0.00  0.00           H  
ATOM    367  HB2 ASP    23      61.660  52.860  34.690  0.00  0.00           H  
ATOM    368  N   ARG    24      59.110  55.940  33.410  0.00  0.00           N  
ATOM    369  CA  ARG    24      58.200  56.530  32.450  0.00  0.00           C  
ATOM    370  C   ARG    24      58.810  57.760  31.800  0.00  0.00           C  
ATOM    371  O   ARG    24      58.600  58.060  30.630  0.00  0.00           O  
ATOM    372  CB  ARG    24      56.900  56.920  33.150  0.00  0.00           C  
ATOM    373  CG  ARG    24      55.900  57.530  32.170  0.00  0.00           C  
ATOM    374  CD  ARG    24      54.570  57.720  32.850  0.00  0.00           C  
ATOM    375  NE  ARG    24      53.720  58.600  31.990  0.00  0.00           N  
ATOM    376  CZ  ARG    24      52.420  58.680  32.180  0.00  0.00           C  
ATOM    377  NH1 ARG    24      51.860  57.970  33.130  0.00  0.00           N1+
ATOM    378  NH2 ARG    24      51.660  59.410  31.420  0.00  0.00           N  
ATOM    379  HN  ARG    24      58.790  55.730  34.330  0.00  0.00           H  
ATOM    380  HA  ARG    24      57.980  55.810  31.670  0.00  0.00           H  
ATOM    381  HB1 ARG    24      57.140  57.660  33.950  0.00  0.00           H  
ATOM    382  HB2 ARG    24      56.470  56.030  33.650  0.00  0.00           H  
ATOM    383  HG1 ARG    24      55.790  56.840  31.300  0.00  0.00           H  
ATOM    384  HG2 ARG    24      56.290  58.500  31.800  0.00  0.00           H  
ATOM    385  HD1 ARG    24      54.700  58.210  33.840  0.00  0.00           H  
ATOM    386  HD2 ARG    24      54.080  56.730  32.980  0.00  0.00           H  
ATOM    387  HE  ARG    24      54.110  59.150  31.250  0.00  0.00           H  
ATOM    388 HH11 ARG    24      52.440  57.410  33.700  0.00  0.00           H  
ATOM    389 HH12 ARG    24      50.890  58.060  33.330  0.00  0.00           H  
ATOM    390 HH21 ARG    24      52.040  60.050  30.760  0.00  0.00           H  
ATOM    391 HH22 ARG    24      50.700  59.560  31.620  0.00  0.00           H  
ATOM    392  N   LEU    25      59.620  58.500  32.570  0.00  0.00           N  
ATOM    393  CA  LEU    25      60.290  59.660  32.030  0.00  0.00           C  
ATOM    394  C   LEU    25      61.560  59.300  31.300  0.00  0.00           C  
ATOM    395  O   LEU    25      61.800  59.680  30.160  0.00  0.00           O  
ATOM    396  CB  LEU    25      60.610  60.640  33.170  0.00  0.00           C  
ATOM    397  CG  LEU    25      59.500  61.680  33.320  0.00  0.00           C  
ATOM    398  CD1 LEU    25      58.150  60.990  33.540  0.00  0.00           C  
ATOM    399  CD2 LEU    25      59.800  62.610  34.490  0.00  0.00           C  
ATOM    400  HN  LEU    25      59.800  58.230  33.520  0.00  0.00           H  
ATOM    401  HA  LEU    25      59.640  60.150  31.310  0.00  0.00           H  
ATOM    402  HB1 LEU    25      61.570  61.170  32.990  0.00  0.00           H  
ATOM    403  HB2 LEU    25      60.710  60.080  34.120  0.00  0.00           H  
ATOM    404  HG  LEU    25      59.450  62.290  32.380  0.00  0.00           H  
ATOM    405 HD11 LEU    25      58.240  60.250  34.360  0.00  0.00           H  
ATOM    406 HD12 LEU    25      57.840  60.460  32.620  0.00  0.00           H  
ATOM    407 HD13 LEU    25      57.370  61.730  33.810  0.00  0.00           H  
ATOM    408 HD21 LEU    25      60.780  63.130  34.330  0.00  0.00           H  
ATOM    409 HD22 LEU    25      59.860  62.020  35.430  0.00  0.00           H  
ATOM    410 HD23 LEU    25      59.000  63.380  34.590  0.00  0.00           H  
ATOM    411  N   PHE    26      62.410  58.500  31.930  0.00  0.00           N  
ATOM    412  CA  PHE    26      63.660  58.100  31.350  0.00  0.00           C  
ATOM    413  C   PHE    26      63.560  56.750  30.760  0.00  0.00           C  
ATOM    414  O   PHE    26      64.500  55.970  30.820  0.00  0.00           O  
ATOM    415  CB  PHE    26      64.760  57.940  32.370  0.00  0.00           C  
ATOM    416  CG  PHE    26      64.950  59.180  32.850  0.00  0.00           C  
ATOM    417  CD1 PHE    26      64.090  59.740  33.870  0.00  0.00           C  
ATOM    418  CD2 PHE    26      66.050  59.840  32.330  0.00  0.00           C  
ATOM    419  CE1 PHE    26      64.160  60.970  34.370  0.00  0.00           C  
ATOM    420  CE2 PHE    26      66.210  60.950  32.900  0.00  0.00           C  
ATOM    421  CZ  PHE    26      65.050  61.510  33.670  0.00  0.00           C  
ATOM    422  HN  PHE    26      62.260  58.210  32.880  0.00  0.00           H  
ATOM    423  HA  PHE    26      63.960  58.790  30.560  0.00  0.00           H  
ATOM    424  HB1 PHE    26      65.730  57.610  31.960  0.00  0.00           H  
ATOM    425  HB2 PHE    26      64.500  57.380  33.270  0.00  0.00           H  
ATOM    426  HD1 PHE    26      63.240  59.320  34.270  0.00  0.00           H  
ATOM    427  HD2 PHE    26      66.820  59.610  31.600  0.00  0.00           H  
ATOM    428  HE1 PHE    26      63.600  61.600  35.120  0.00  0.00           H  
ATOM    429  HE2 PHE    26      67.220  61.340  32.650  0.00  0.00           H  
ATOM    430  HZ  PHE    26      64.770  62.450  34.040  0.00  0.00           H  
ATOM    431  N   PHE    27      62.430  56.430  30.120  0.00  0.00           N  
ATOM    432  CA  PHE    27      62.200  55.120  29.540  0.00  0.00           C  
ATOM    433  C   PHE    27      63.350  54.730  28.630  0.00  0.00           C  
ATOM    434  O   PHE    27      63.720  53.570  28.480  0.00  0.00           O  
ATOM    435  CB  PHE    27      60.860  55.110  28.750  0.00  0.00           C  
ATOM    436  CG  PHE    27      60.770  53.950  27.800  0.00  0.00           C  
ATOM    437  CD1 PHE    27      60.610  52.640  28.290  0.00  0.00           C  
ATOM    438  CD2 PHE    27      60.990  54.160  26.430  0.00  0.00           C  
ATOM    439  CE1 PHE    27      60.610  51.560  27.410  0.00  0.00           C  
ATOM    440  CE2 PHE    27      60.990  53.070  25.550  0.00  0.00           C  
ATOM    441  CZ  PHE    27      60.790  51.770  26.030  0.00  0.00           C  
ATOM    442  HN  PHE    27      61.630  57.030  30.190  0.00  0.00           H  
ATOM    443  HA  PHE    27      62.130  54.380  30.340  0.00  0.00           H  
ATOM    444  HB1 PHE    27      60.780  56.060  28.180  0.00  0.00           H  
ATOM    445  HB2 PHE    27      59.990  55.040  29.450  0.00  0.00           H  
ATOM    446  HD1 PHE    27      60.510  52.480  29.360  0.00  0.00           H  
ATOM    447  HD2 PHE    27      61.180  55.150  26.060  0.00  0.00           H  
ATOM    448  HE1 PHE    27      60.490  50.550  27.770  0.00  0.00           H  
ATOM    449  HE2 PHE    27      61.150  53.220  24.500  0.00  0.00           H  
ATOM    450  HZ  PHE    27      60.780  50.940  25.350  0.00  0.00           H  
ATOM    451  N   LYS    28      63.950  55.740  27.980  0.00  0.00           N  
ATOM    452  CA  LYS    28      65.090  55.510  27.160  0.00  0.00           C  
ATOM    453  C   LYS    28      66.300  54.980  27.920  0.00  0.00           C  
ATOM    454  O   LYS    28      66.910  53.990  27.550  0.00  0.00           O  
ATOM    455  CB  LYS    28      65.510  56.800  26.470  0.00  0.00           C  
ATOM    456  CG  LYS    28      66.660  56.560  25.500  0.00  0.00           C  
ATOM    457  CD  LYS    28      66.800  57.700  24.500  0.00  0.00           C  
ATOM    458  CE  LYS    28      67.910  57.410  23.490  0.00  0.00           C  
ATOM    459  NZ  LYS    28      67.350  57.310  22.130  0.00  0.00           N1+
ATOM    460  HN  LYS    28      63.660  56.680  28.170  0.00  0.00           H  
ATOM    461  HA  LYS    28      64.810  54.760  26.430  0.00  0.00           H  
ATOM    462  HB1 LYS    28      65.810  57.570  27.220  0.00  0.00           H  
ATOM    463  HB2 LYS    28      64.640  57.210  25.920  0.00  0.00           H  
ATOM    464  HG1 LYS    28      66.480  55.590  24.960  0.00  0.00           H  
ATOM    465  HG2 LYS    28      67.610  56.440  26.080  0.00  0.00           H  
ATOM    466  HD1 LYS    28      67.010  58.640  25.060  0.00  0.00           H  
ATOM    467  HD2 LYS    28      65.830  57.850  24.010  0.00  0.00           H  
ATOM    468  HE1 LYS    28      68.400  56.440  23.740  0.00  0.00           H  
ATOM    469  HE2 LYS    28      68.670  58.220  23.520  0.00  0.00           H  
ATOM    470  HZ1 LYS    28      66.920  58.230  21.860  0.00  0.00           H  
ATOM    471  HZ2 LYS    28      66.660  56.540  22.090  0.00  0.00           H  
ATOM    472  HZ3 LYS    28      68.120  57.110  21.450  0.00  0.00           H  
ATOM    473  N   SER    29      66.640  55.590  29.060  0.00  0.00           N  
ATOM    474  CA  SER    29      67.740  55.150  29.880  0.00  0.00           C  
ATOM    475  C   SER    29      67.570  53.720  30.330  0.00  0.00           C  
ATOM    476  O   SER    29      68.470  52.900  30.210  0.00  0.00           O  
ATOM    477  CB  SER    29      67.870  56.020  31.150  0.00  0.00           C  
ATOM    478  OG  SER    29      67.790  57.390  30.780  0.00  0.00           O  
ATOM    479  HN  SER    29      66.150  56.410  29.380  0.00  0.00           H  
ATOM    480  HA  SER    29      68.650  55.220  29.300  0.00  0.00           H  
ATOM    481  HB1 SER    29      68.840  55.840  31.640  0.00  0.00           H  
ATOM    482  HB2 SER    29      67.040  55.770  31.860  0.00  0.00           H  
ATOM    483  HG1 SER    29      67.800  57.890  31.600  0.00  0.00           H  
ATOM    484  N   ILE    30      66.360  53.350  30.770  0.00  0.00           N  
ATOM    485  CA  ILE    30      66.060  51.990  31.180  0.00  0.00           C  
ATOM    486  C   ILE    30      66.320  51.000  30.080  0.00  0.00           C  
ATOM    487  O   ILE    30      67.000  49.990  30.250  0.00  0.00           O  
ATOM    488  CB  ILE    30      64.610  51.850  31.600  0.00  0.00           C  
ATOM    489  CG1 ILE    30      64.230  53.010  32.520  0.00  0.00           C  
ATOM    490  CG2 ILE    30      64.410  50.510  32.340  0.00  0.00           C  
ATOM    491  CD  ILE    30      65.230  53.190  33.660  0.00  0.00           C  
ATOM    492  HN  ILE    30      65.630  54.030  30.900  0.00  0.00           H  
ATOM    493  HA  ILE    30      66.720  51.730  32.010  0.00  0.00           H  
ATOM    494  HB  ILE    30      63.940  51.880  30.710  0.00  0.00           H  
ATOM    495 HG11 ILE    30      63.220  52.820  32.940  0.00  0.00           H  
ATOM    496 HG12 ILE    30      64.140  53.940  31.930  0.00  0.00           H  
ATOM    497 HG21 ILE    30      65.150  50.400  33.150  0.00  0.00           H  
ATOM    498 HG22 ILE    30      64.510  49.650  31.650  0.00  0.00           H  
ATOM    499 HG23 ILE    30      63.390  50.490  32.790  0.00  0.00           H  
ATOM    500  HD1 ILE    30      66.200  53.560  33.260  0.00  0.00           H  
ATOM    501  HD2 ILE    30      65.420  52.210  34.150  0.00  0.00           H  
ATOM    502  HD3 ILE    30      64.860  53.910  34.400  0.00  0.00           H  
ATOM    503  N   TYR    31      65.860  51.310  28.850  0.00  0.00           N  
ATOM    504  CA  TYR    31      66.140  50.470  27.710  0.00  0.00           C  
ATOM    505  C   TYR    31      67.640  50.260  27.500  0.00  0.00           C  
ATOM    506  O   TYR    31      68.090  49.160  27.200  0.00  0.00           O  
ATOM    507  CB  TYR    31      65.550  51.110  26.430  0.00  0.00           C  
ATOM    508  CG  TYR    31      65.770  50.220  25.250  0.00  0.00           C  
ATOM    509  CD1 TYR    31      66.940  50.320  24.480  0.00  0.00           C  
ATOM    510  CD2 TYR    31      64.810  49.260  24.920  0.00  0.00           C  
ATOM    511  CE1 TYR    31      67.170  49.460  23.390  0.00  0.00           C  
ATOM    512  CE2 TYR    31      65.050  48.450  23.810  0.00  0.00           C  
ATOM    513  CZ  TYR    31      66.200  48.520  23.050  0.00  0.00           C  
ATOM    514  OH  TYR    31      66.390  47.640  21.980  0.00  0.00           O  
ATOM    515  HN  TYR    31      65.310  52.140  28.710  0.00  0.00           H  
ATOM    516  HA  TYR    31      65.680  49.510  27.880  0.00  0.00           H  
ATOM    517  HB1 TYR    31      66.040  52.080  26.220  0.00  0.00           H  
ATOM    518  HB2 TYR    31      64.450  51.280  26.550  0.00  0.00           H  
ATOM    519  HD1 TYR    31      67.700  51.040  24.750  0.00  0.00           H  
ATOM    520  HD2 TYR    31      63.900  49.160  25.490  0.00  0.00           H  
ATOM    521  HE1 TYR    31      68.060  49.550  22.800  0.00  0.00           H  
ATOM    522  HE2 TYR    31      64.350  47.740  23.510  0.00  0.00           H  
ATOM    523  HH  TYR    31      67.330  47.410  21.980  0.00  0.00           H  
ATOM    524  N   ARG    32      68.430  51.330  27.670  0.00  0.00           N  
ATOM    525  CA  ARG    32      69.860  51.210  27.570  0.00  0.00           C  
ATOM    526  C   ARG    32      70.450  50.360  28.670  0.00  0.00           C  
ATOM    527  O   ARG    32      71.340  49.570  28.430  0.00  0.00           O  
ATOM    528  CB  ARG    32      70.510  52.580  27.630  0.00  0.00           C  
ATOM    529  CG  ARG    32      71.920  52.540  27.040  0.00  0.00           C  
ATOM    530  CD  ARG    32      72.570  53.910  27.170  0.00  0.00           C  
ATOM    531  NE  ARG    32      73.610  53.880  28.210  0.00  0.00           N  
ATOM    532  CZ  ARG    32      74.510  54.860  28.270  0.00  0.00           C  
ATOM    533  NH1 ARG    32      74.540  55.860  27.450  0.00  0.00           N1+
ATOM    534  NH2 ARG    32      75.440  54.960  29.170  0.00  0.00           N  
ATOM    535  HN  ARG    32      68.040  52.210  27.960  0.00  0.00           H  
ATOM    536  HA  ARG    32      70.090  50.730  26.620  0.00  0.00           H  
ATOM    537  HB1 ARG    32      70.560  52.950  28.680  0.00  0.00           H  
ATOM    538  HB2 ARG    32      69.890  53.300  27.050  0.00  0.00           H  
ATOM    539  HG1 ARG    32      71.850  52.300  25.950  0.00  0.00           H  
ATOM    540  HG2 ARG    32      72.520  51.730  27.510  0.00  0.00           H  
ATOM    541  HD1 ARG    32      71.830  54.660  27.530  0.00  0.00           H  
ATOM    542  HD2 ARG    32      73.030  54.220  26.210  0.00  0.00           H  
ATOM    543  HE  ARG    32      73.700  53.050  28.770  0.00  0.00           H  
ATOM    544 HH11 ARG    32      73.790  55.910  26.810  0.00  0.00           H  
ATOM    545 HH12 ARG    32      75.250  56.510  27.610  0.00  0.00           H  
ATOM    546 HH21 ARG    32      75.550  54.080  29.650  0.00  0.00           H  
ATOM    547 HH22 ARG    32      76.260  55.490  29.170  0.00  0.00           H  
ATOM    548  N   PHE    33      69.970  50.500  29.910  0.00  0.00           N  
ATOM    549  CA  PHE    33      70.480  49.700  31.020  0.00  0.00           C  
ATOM    550  C   PHE    33      70.480  48.220  30.700  0.00  0.00           C  
ATOM    551  O   PHE    33      71.490  47.540  30.810  0.00  0.00           O  
ATOM    552  CB  PHE    33      69.600  49.920  32.260  0.00  0.00           C  
ATOM    553  CG  PHE    33      70.210  49.260  33.450  0.00  0.00           C  
ATOM    554  CD1 PHE    33      69.960  47.900  33.740  0.00  0.00           C  
ATOM    555  CD2 PHE    33      71.060  49.980  34.290  0.00  0.00           C  
ATOM    556  CE1 PHE    33      70.550  47.270  34.840  0.00  0.00           C  
ATOM    557  CE2 PHE    33      71.620  49.320  35.380  0.00  0.00           C  
ATOM    558  CZ  PHE    33      71.390  47.990  35.670  0.00  0.00           C  
ATOM    559  HN  PHE    33      69.260  51.180  30.100  0.00  0.00           H  
ATOM    560  HA  PHE    33      71.500  50.000  31.220  0.00  0.00           H  
ATOM    561  HB1 PHE    33      68.590  49.490  32.110  0.00  0.00           H  
ATOM    562  HB2 PHE    33      69.480  51.010  32.470  0.00  0.00           H  
ATOM    563  HD1 PHE    33      69.320  47.330  33.090  0.00  0.00           H  
ATOM    564  HD2 PHE    33      71.270  51.020  34.090  0.00  0.00           H  
ATOM    565  HE1 PHE    33      70.370  46.230  35.050  0.00  0.00           H  
ATOM    566  HE2 PHE    33      72.230  49.810  36.050  0.00  0.00           H  
ATOM    567  HZ  PHE    33      71.860  47.550  36.540  0.00  0.00           H  
ATOM    568  N   PHE    34      69.330  47.680  30.250  0.00  0.00           N  
ATOM    569  CA  PHE    34      69.290  46.300  29.830  0.00  0.00           C  
ATOM    570  C   PHE    34      70.270  46.010  28.700  0.00  0.00           C  
ATOM    571  O   PHE    34      70.960  44.990  28.710  0.00  0.00           O  
ATOM    572  CB  PHE    34      67.830  45.930  29.410  0.00  0.00           C  
ATOM    573  CG  PHE    34      67.780  44.920  28.310  0.00  0.00           C  
ATOM    574  CD1 PHE    34      67.920  43.570  28.620  0.00  0.00           C  
ATOM    575  CD2 PHE    34      67.760  45.330  26.960  0.00  0.00           C  
ATOM    576  CE1 PHE    34      67.900  42.660  27.570  0.00  0.00           C  
ATOM    577  CE2 PHE    34      67.830  44.400  25.920  0.00  0.00           C  
ATOM    578  CZ  PHE    34      67.860  43.040  26.230  0.00  0.00           C  
ATOM    579  HN  PHE    34      68.510  48.250  30.150  0.00  0.00           H  
ATOM    580  HA  PHE    34      69.580  45.690  30.670  0.00  0.00           H  
ATOM    581  HB1 PHE    34      67.320  46.840  29.040  0.00  0.00           H  
ATOM    582  HB2 PHE    34      67.270  45.520  30.270  0.00  0.00           H  
ATOM    583  HD1 PHE    34      68.040  43.240  29.640  0.00  0.00           H  
ATOM    584  HD2 PHE    34      67.750  46.390  26.720  0.00  0.00           H  
ATOM    585  HE1 PHE    34      68.070  41.620  27.800  0.00  0.00           H  
ATOM    586  HE2 PHE    34      67.850  44.720  24.890  0.00  0.00           H  
ATOM    587  HZ  PHE    34      67.990  42.310  25.450  0.00  0.00           H  
ATOM    588  N   GLU    35      70.290  46.890  27.700  0.00  0.00           N  
ATOM    589  CA  GLU    35      71.150  46.680  26.570  0.00  0.00           C  
ATOM    590  C   GLU    35      72.570  47.020  26.960  0.00  0.00           C  
ATOM    591  O   GLU    35      72.990  48.180  26.950  0.00  0.00           O  
ATOM    592  CB  GLU    35      70.740  47.580  25.390  0.00  0.00           C  
ATOM    593  CG  GLU    35      71.350  47.080  24.080  0.00  0.00           C  
ATOM    594  CD  GLU    35      70.630  45.810  23.630  0.00  0.00           C  
ATOM    595  OE1 GLU    35      69.590  45.960  22.940  0.00  0.00           O  
ATOM    596  OE2 GLU    35      71.130  44.700  23.970  0.00  0.00           O1-
ATOM    597  HN  GLU    35      69.700  47.690  27.690  0.00  0.00           H  
ATOM    598  HA  GLU    35      71.110  45.640  26.270  0.00  0.00           H  
ATOM    599  HB1 GLU    35      71.070  48.630  25.590  0.00  0.00           H  
ATOM    600  HB2 GLU    35      69.630  47.590  25.320  0.00  0.00           H  
ATOM    601  HG1 GLU    35      72.430  46.840  24.230  0.00  0.00           H  
ATOM    602  HG2 GLU    35      71.250  47.830  23.290  0.00  0.00           H  
ATOM    603  N   HSD    36      73.390  46.020  27.300  0.00  0.00           N  
ATOM    604  CA  HSD    36      74.770  46.270  27.640  0.00  0.00           C  
ATOM    605  C   HSD    36      74.820  47.180  28.810  0.00  0.00           C  
ATOM    606  O   HSD    36      74.100  47.030  29.790  0.00  0.00           O  
ATOM    607  CB  HSD    36      75.570  46.880  26.450  0.00  0.00           C  
ATOM    608  CG  HSD    36      75.250  46.150  25.180  0.00  0.00           C  
ATOM    609  CD2 HSD    36      75.320  46.520  23.870  0.00  0.00           C  
ATOM    610  ND1 HSD    36      74.710  44.880  25.160  0.00  0.00           N  
ATOM    611  CE1 HSD    36      74.460  44.550  23.890  0.00  0.00           C  
ATOM    612  NE2 HSD    36      74.820  45.520  23.060  0.00  0.00           N  
ATOM    613  HN  HSD    36      73.060  45.090  27.240  0.00  0.00           H  
ATOM    614  HA  HSD    36      75.230  45.340  27.940  0.00  0.00           H  
ATOM    615  HB1 HSD    36      76.670  46.810  26.640  0.00  0.00           H  
ATOM    616  HB2 HSD    36      75.300  47.950  26.320  0.00  0.00           H  
ATOM    617  HD1 HSD    36      74.440  44.370  25.980  0.00  0.00           H  
ATOM    618  HD2 HSD    36      75.720  47.430  23.440  0.00  0.00           H  
ATOM    619  HE1 HSD    36      74.010  43.600  23.620  0.00  0.00           H  
ATOM    620  N   GLY    37      75.700  48.160  28.780  0.00  0.00           N  
ATOM    621  CA  GLY    37      75.800  48.990  29.900  0.00  0.00           C  
ATOM    622  C   GLY    37      76.640  48.420  31.020  0.00  0.00           C  
ATOM    623  O   GLY    37      77.400  49.060  31.740  0.00  0.00           O  
ATOM    624  HN  GLY    37      76.310  48.340  28.020  0.00  0.00           H  
ATOM    625  HA1 GLY    37      74.800  49.320  30.220  0.00  0.00           H  
ATOM    626  HA2 GLY    37      76.430  49.750  29.540  0.00  0.00           H  
ATOM    627  N   LEU    38      76.610  47.150  31.190  0.00  0.00           N  
ATOM    628  CA  LEU    38      77.300  46.560  32.290  0.00  0.00           C  
ATOM    629  C   LEU    38      78.700  46.280  31.830  0.00  0.00           C  
ATOM    630  O   LEU    38      78.910  45.580  30.840  0.00  0.00           O  
ATOM    631  CB  LEU    38      76.580  45.270  32.670  0.00  0.00           C  
ATOM    632  CG  LEU    38      75.060  45.480  32.710  0.00  0.00           C  
ATOM    633  CD1 LEU    38      74.370  44.200  33.180  0.00  0.00           C  
ATOM    634  CD2 LEU    38      74.700  46.640  33.640  0.00  0.00           C  
ATOM    635  HN  LEU    38      76.000  46.630  30.600  0.00  0.00           H  
ATOM    636  HA  LEU    38      77.320  47.230  33.150  0.00  0.00           H  
ATOM    637  HB1 LEU    38      76.930  44.940  33.670  0.00  0.00           H  
ATOM    638  HB2 LEU    38      76.820  44.480  31.930  0.00  0.00           H  
ATOM    639  HG  LEU    38      74.680  45.700  31.690  0.00  0.00           H  
ATOM    640 HD11 LEU    38      74.710  43.950  34.200  0.00  0.00           H  
ATOM    641 HD12 LEU    38      74.620  43.360  32.490  0.00  0.00           H  
ATOM    642 HD13 LEU    38      73.270  44.350  33.190  0.00  0.00           H  
ATOM    643 HD21 LEU    38      75.040  47.610  33.210  0.00  0.00           H  
ATOM    644 HD22 LEU    38      75.200  46.500  34.620  0.00  0.00           H  
ATOM    645 HD23 LEU    38      73.600  46.700  33.780  0.00  0.00           H  
ATOM    646  N   LYS    39      79.700  46.820  32.520  0.00  0.00           N  
ATOM    647  CA  LYS    39      81.040  46.510  32.130  0.00  0.00           C  
ATOM    648  C   LYS    39      81.890  46.560  33.450  0.00  0.00           C  
ATOM    649  O   LYS    39      81.500  47.230  34.410  0.00  0.00           O  
ATOM    650  CB  LYS    39      81.410  47.360  30.870  0.00  0.00           C  
ATOM    651  CG  LYS    39      82.680  46.900  30.120  0.00  0.00           C  
ATOM    652  CD  LYS    39      83.040  47.850  28.960  0.00  0.00           C  
ATOM    653  CE  LYS    39      84.430  47.850  28.400  0.00  0.00           C  
ATOM    654  NZ  LYS    39      84.960  49.200  28.650  0.00  0.00           N1+
ATOM    655  NT  LYS    39      83.060  45.890  33.520  0.00  0.00           N  
ATOM    656  HN  LYS    39      79.550  47.430  33.300  0.00  0.00           H  
ATOM    657  HA  LYS    39      81.140  45.490  31.810  0.00  0.00           H  
ATOM    658  HB1 LYS    39      81.290  48.440  31.130  0.00  0.00           H  
ATOM    659  HB2 LYS    39      80.630  47.270  30.090  0.00  0.00           H  
ATOM    660  HG1 LYS    39      82.840  45.820  30.160  0.00  0.00           H  
ATOM    661  HG2 LYS    39      83.630  46.900  30.600  0.00  0.00           H  
ATOM    662  HD1 LYS    39      82.710  48.890  29.170  0.00  0.00           H  
ATOM    663  HD2 LYS    39      82.440  47.440  28.230  0.00  0.00           H  
ATOM    664  HE1 LYS    39      84.680  47.820  27.360  0.00  0.00           H  
ATOM    665  HE2 LYS    39      84.970  46.970  28.860  0.00  0.00           H  
ATOM    666  HZ1 LYS    39      84.980  49.160  29.720  0.00  0.00           H  
ATOM    667  HZ2 LYS    39      84.690  50.120  29.050  0.00  0.00           H  
ATOM    668  HZ3 LYS    39      85.980  48.970  28.710  0.00  0.00           H  
ATOM    669  HT1 LYS    39      83.740  46.260  34.150  0.00  0.00           H  
ATOM    670  HT2 LYS    39      83.350  45.390  32.710  0.00  0.00           H  
ATOM    671  N   SER    40      43.990  45.100  68.150  0.00  0.00           N  
ATOM    672  CA  SER    40      44.030  44.740  66.700  0.00  0.00           C  
ATOM    673  C   SER    40      44.870  45.700  65.920  0.00  0.00           C  
ATOM    674  O   SER    40      44.700  46.910  66.070  0.00  0.00           O  
ATOM    675  CB  SER    40      42.610  44.720  66.110  0.00  0.00           C  
ATOM    676  OG  SER    40      41.960  45.950  66.420  0.00  0.00           O  
ATOM    677  HA  SER    40      44.480  43.780  66.590  0.00  0.00           H  
ATOM    678  HB1 SER    40      42.020  43.890  66.560  0.00  0.00           H  
ATOM    679  HB2 SER    40      42.610  44.580  65.010  0.00  0.00           H  
ATOM    680  HG1 SER    40      42.260  46.620  65.790  0.00  0.00           H  
ATOM    681  HT1 SER    40      44.970  45.290  68.480  0.00  0.00           H  
ATOM    682  HT2 SER    40      43.540  44.340  68.690  0.00  0.00           H  
ATOM    683  HT3 SER    40      43.400  45.970  68.230  0.00  0.00           H  
ATOM    684  N   SER    41      45.820  45.220  65.120  0.00  0.00           N  
ATOM    685  CA  SER    41      46.670  46.130  64.360  0.00  0.00           C  
ATOM    686  C   SER    41      46.010  46.500  63.050  0.00  0.00           C  
ATOM    687  O   SER    41      44.870  46.950  63.040  0.00  0.00           O  
ATOM    688  CB  SER    41      48.040  45.470  64.080  0.00  0.00           C  
ATOM    689  OG  SER    41      48.730  45.220  65.300  0.00  0.00           O  
ATOM    690  HN  SER    41      46.010  44.250  65.030  0.00  0.00           H  
ATOM    691  HA  SER    41      46.830  47.050  64.920  0.00  0.00           H  
ATOM    692  HB1 SER    41      48.690  46.120  63.460  0.00  0.00           H  
ATOM    693  HB2 SER    41      47.880  44.490  63.580  0.00  0.00           H  
ATOM    694  HG1 SER    41      49.230  46.020  65.520  0.00  0.00           H  
ATOM    695  N   ASP    42      46.660  46.240  61.910  0.00  0.00           N  
ATOM    696  CA  ASP    42      46.080  46.530  60.620  0.00  0.00           C  
ATOM    697  C   ASP    42      46.500  45.490  59.600  0.00  0.00           C  
ATOM    698  O   ASP    42      47.300  45.740  58.700  0.00  0.00           O  
ATOM    699  CB  ASP    42      46.540  47.920  60.140  0.00  0.00           C  
ATOM    700  CG  ASP    42      45.670  48.990  60.770  0.00  0.00           C  
ATOM    701  OD1 ASP    42      44.520  49.170  60.280  0.00  0.00           O  
ATOM    702  OD2 ASP    42      46.140  49.600  61.770  0.00  0.00           O1-
ATOM    703  HN  ASP    42      47.570  45.840  61.920  0.00  0.00           H  
ATOM    704  HA  ASP    42      44.990  46.510  60.690  0.00  0.00           H  
ATOM    705  HB1 ASP    42      46.450  48.020  59.050  0.00  0.00           H  
ATOM    706  HB2 ASP    42      47.590  48.080  60.450  0.00  0.00           H  
ATOM    707  N   PRO    43      45.990  44.280  59.690  0.00  0.00           N  
ATOM    708  CA  PRO    43      46.380  43.210  58.780  0.00  0.00           C  
ATOM    709  C   PRO    43      45.900  43.450  57.360  0.00  0.00           C  
ATOM    710  O   PRO    43      46.560  43.080  56.390  0.00  0.00           O  
ATOM    711  CB  PRO    43      45.710  41.980  59.370  0.00  0.00           C  
ATOM    712  CG  PRO    43      44.910  42.390  60.620  0.00  0.00           C  
ATOM    713  CD  PRO    43      45.050  43.890  60.740  0.00  0.00           C  
ATOM    714  HA  PRO    43      47.450  43.110  58.710  0.00  0.00           H  
ATOM    715  HB1 PRO    43      46.440  41.200  59.640  0.00  0.00           H  
ATOM    716  HB2 PRO    43      45.000  41.560  58.630  0.00  0.00           H  
ATOM    717  HG1 PRO    43      43.830  42.130  60.520  0.00  0.00           H  
ATOM    718  HG2 PRO    43      45.320  41.880  61.520  0.00  0.00           H  
ATOM    719  HD1 PRO    43      44.080  44.420  60.600  0.00  0.00           H  
ATOM    720  HD2 PRO    43      45.440  44.140  61.750  0.00  0.00           H  
ATOM    721  N   LEU    44      44.730  44.040  57.180  0.00  0.00           N  
ATOM    722  CA  LEU    44      44.230  44.310  55.850  0.00  0.00           C  
ATOM    723  C   LEU    44      45.110  45.230  55.050  0.00  0.00           C  
ATOM    724  O   LEU    44      45.450  44.970  53.900  0.00  0.00           O  
ATOM    725  CB  LEU    44      42.870  44.950  55.950  0.00  0.00           C  
ATOM    726  CG  LEU    44      41.850  43.860  56.100  0.00  0.00           C  
ATOM    727  CD1 LEU    44      41.990  42.980  57.320  0.00  0.00           C  
ATOM    728  CD2 LEU    44      40.630  44.610  56.280  0.00  0.00           C  
ATOM    729  HN  LEU    44      44.150  44.290  57.960  0.00  0.00           H  
ATOM    730  HA  LEU    44      44.130  43.380  55.300  0.00  0.00           H  
ATOM    731  HB1 LEU    44      42.600  45.570  55.060  0.00  0.00           H  
ATOM    732  HB2 LEU    44      42.790  45.610  56.850  0.00  0.00           H  
ATOM    733  HG  LEU    44      41.760  43.240  55.160  0.00  0.00           H  
ATOM    734 HD11 LEU    44      42.130  43.630  58.200  0.00  0.00           H  
ATOM    735 HD12 LEU    44      42.880  42.340  57.170  0.00  0.00           H  
ATOM    736 HD13 LEU    44      41.100  42.330  57.480  0.00  0.00           H  
ATOM    737 HD21 LEU    44      40.540  45.270  55.390  0.00  0.00           H  
ATOM    738 HD22 LEU    44      40.420  45.220  57.170  0.00  0.00           H  
ATOM    739 HD23 LEU    44      39.910  43.770  56.280  0.00  0.00           H  
ATOM    740  N   VAL    45      45.570  46.310  55.690  0.00  0.00           N  
ATOM    741  CA  VAL    45      46.480  47.240  55.070  0.00  0.00           C  
ATOM    742  C   VAL    45      47.780  46.570  54.720  0.00  0.00           C  
ATOM    743  O   VAL    45      48.400  46.840  53.690  0.00  0.00           O  
ATOM    744  CB  VAL    45      46.760  48.420  55.970  0.00  0.00           C  
ATOM    745  CG1 VAL    45      47.470  49.520  55.170  0.00  0.00           C  
ATOM    746  CG2 VAL    45      45.440  48.950  56.530  0.00  0.00           C  
ATOM    747  HN  VAL    45      45.290  46.510  56.630  0.00  0.00           H  
ATOM    748  HA  VAL    45      46.030  47.570  54.140  0.00  0.00           H  
ATOM    749  HB  VAL    45      47.410  48.110  56.820  0.00  0.00           H  
ATOM    750 HG11 VAL    45      46.830  49.870  54.330  0.00  0.00           H  
ATOM    751 HG12 VAL    45      48.430  49.150  54.760  0.00  0.00           H  
ATOM    752 HG13 VAL    45      47.670  50.390  55.830  0.00  0.00           H  
ATOM    753 HG21 VAL    45      45.000  48.240  57.260  0.00  0.00           H  
ATOM    754 HG22 VAL    45      44.710  49.120  55.700  0.00  0.00           H  
ATOM    755 HG23 VAL    45      45.610  49.910  57.060  0.00  0.00           H  
ATOM    756  N   VAL    46      48.260  45.640  55.570  0.00  0.00           N  
ATOM    757  CA  VAL    46      49.480  44.910  55.320  0.00  0.00           C  
ATOM    758  C   VAL    46      49.340  44.140  54.080  0.00  0.00           C  
ATOM    759  O   VAL    46      50.160  44.190  53.170  0.00  0.00           O  
ATOM    760  CB  VAL    46      49.830  43.990  56.460  0.00  0.00           C  
ATOM    761  CG1 VAL    46      50.790  42.890  55.980  0.00  0.00           C  
ATOM    762  CG2 VAL    46      50.520  44.810  57.530  0.00  0.00           C  
ATOM    763  HN  VAL    46      47.720  45.360  56.360  0.00  0.00           H  
ATOM    764  HA  VAL    46      50.270  45.600  55.120  0.00  0.00           H  
ATOM    765  HB  VAL    46      48.900  43.540  56.880  0.00  0.00           H  
ATOM    766 HG11 VAL    46      51.550  43.250  55.280  0.00  0.00           H  
ATOM    767 HG12 VAL    46      50.230  42.150  55.390  0.00  0.00           H  
ATOM    768 HG13 VAL    46      51.270  42.400  56.860  0.00  0.00           H  
ATOM    769 HG21 VAL    46      49.860  45.630  57.880  0.00  0.00           H  
ATOM    770 HG22 VAL    46      51.460  45.240  57.120  0.00  0.00           H  
ATOM    771 HG23 VAL    46      50.770  44.160  58.400  0.00  0.00           H  
ATOM    772  N   ALA    47      48.210  43.420  53.990  0.00  0.00           N  
ATOM    773  CA  ALA    47      47.960  42.640  52.860  0.00  0.00           C  
ATOM    774  C   ALA    47      48.000  43.260  51.540  0.00  0.00           C  
ATOM    775  O   ALA    47      48.620  42.880  50.550  0.00  0.00           O  
ATOM    776  CB  ALA    47      46.580  41.800  53.030  0.00  0.00           C  
ATOM    777  HN  ALA    47      47.760  43.050  54.810  0.00  0.00           H  
ATOM    778  HA  ALA    47      48.990  42.310  52.910  0.00  0.00           H  
ATOM    779  HB1 ALA    47      45.720  42.430  53.130  0.00  0.00           H  
ATOM    780  HB2 ALA    47      46.650  41.060  53.840  0.00  0.00           H  
ATOM    781  HB3 ALA    47      46.270  41.120  52.190  0.00  0.00           H  
ATOM    782  N   ALA    48      47.390  44.370  51.600  0.00  0.00           N  
ATOM    783  CA  ALA    48      47.420  45.240  50.500  0.00  0.00           C  
ATOM    784  C   ALA    48      48.790  45.840  50.230  0.00  0.00           C  
ATOM    785  O   ALA    48      49.170  46.120  49.100  0.00  0.00           O  
ATOM    786  CB  ALA    48      46.400  46.310  50.810  0.00  0.00           C  
ATOM    787  HN  ALA    48      47.020  44.610  52.490  0.00  0.00           H  
ATOM    788  HA  ALA    48      47.130  44.680  49.630  0.00  0.00           H  
ATOM    789  HB1 ALA    48      46.720  46.890  51.700  0.00  0.00           H  
ATOM    790  HB2 ALA    48      45.410  45.860  51.000  0.00  0.00           H  
ATOM    791  HB3 ALA    48      46.300  46.970  49.930  0.00  0.00           H  
ATOM    792  N   ASN    49      49.600  46.050  51.280  0.00  0.00           N  
ATOM    793  CA  ASN    49      50.910  46.610  51.130  0.00  0.00           C  
ATOM    794  C   ASN    49      51.830  45.700  50.400  0.00  0.00           C  
ATOM    795  O   ASN    49      52.320  46.010  49.320  0.00  0.00           O  
ATOM    796  CB  ASN    49      51.550  46.900  52.500  0.00  0.00           C  
ATOM    797  CG  ASN    49      52.240  48.260  52.490  0.00  0.00           C  
ATOM    798  ND2 ASN    49      52.880  48.620  51.350  0.00  0.00           N  
ATOM    799  OD1 ASN    49      52.190  49.010  53.450  0.00  0.00           O  
ATOM    800  HN  ASN    49      49.300  45.790  52.200  0.00  0.00           H  
ATOM    801  HA  ASN    49      50.810  47.500  50.530  0.00  0.00           H  
ATOM    802  HB1 ASN    49      52.270  46.130  52.830  0.00  0.00           H  
ATOM    803  HB2 ASN    49      50.750  46.950  53.270  0.00  0.00           H  
ATOM    804 HD21 ASN    49      53.380  49.490  51.350  0.00  0.00           H  
ATOM    805 HD22 ASN    49      52.910  47.990  50.580  0.00  0.00           H  
ATOM    806  N   ILE    50      52.030  44.490  50.920  0.00  0.00           N  
ATOM    807  CA  ILE    50      52.820  43.550  50.260  0.00  0.00           C  
ATOM    808  C   ILE    50      52.380  43.270  48.840  0.00  0.00           C  
ATOM    809  O   ILE    50      53.160  43.180  47.890  0.00  0.00           O  
ATOM    810  CB  ILE    50      52.760  42.330  51.150  0.00  0.00           C  
ATOM    811  CG1 ILE    50      53.700  41.550  50.640  0.00  0.00           C  
ATOM    812  CG2 ILE    50      51.520  41.610  51.080  0.00  0.00           C  
ATOM    813  CD  ILE    50      55.100  42.760  50.690  0.00  0.00           C  
ATOM    814  HN  ILE    50      51.690  44.220  51.830  0.00  0.00           H  
ATOM    815  HA  ILE    50      53.690  44.150  50.130  0.00  0.00           H  
ATOM    816  HB  ILE    50      53.050  42.420  52.190  0.00  0.00           H  
ATOM    817 HG11 ILE    50      53.280  41.150  49.650  0.00  0.00           H  
ATOM    818 HG12 ILE    50      53.610  40.400  50.870  0.00  0.00           H  
ATOM    819 HG21 ILE    50      51.440  41.290  50.010  0.00  0.00           H  
ATOM    820 HG22 ILE    50      50.740  42.340  51.350  0.00  0.00           H  
ATOM    821 HG23 ILE    50      51.470  40.690  51.710  0.00  0.00           H  
ATOM    822  HD1 ILE    50      56.070  42.620  51.060  0.00  0.00           H  
ATOM    823  HD2 ILE    50      55.340  43.280  49.820  0.00  0.00           H  
ATOM    824  HD3 ILE    50      56.200  42.300  50.590  0.00  0.00           H  
ATOM    825  N   ILE    51      51.070  43.270  48.630  0.00  0.00           N  
ATOM    826  CA  ILE    51      50.540  43.140  47.300  0.00  0.00           C  
ATOM    827  C   ILE    51      51.080  44.190  46.370  0.00  0.00           C  
ATOM    828  O   ILE    51      51.490  43.910  45.250  0.00  0.00           O  
ATOM    829  CB  ILE    51      49.050  43.330  47.330  0.00  0.00           C  
ATOM    830  CG1 ILE    51      48.410  42.050  47.690  0.00  0.00           C  
ATOM    831  CG2 ILE    51      48.480  43.730  45.970  0.00  0.00           C  
ATOM    832  CD  ILE    51      46.970  42.240  48.120  0.00  0.00           C  
ATOM    833  HN  ILE    51      50.460  43.360  49.410  0.00  0.00           H  
ATOM    834  HA  ILE    51      50.820  42.160  46.920  0.00  0.00           H  
ATOM    835  HB  ILE    51      48.760  44.050  48.120  0.00  0.00           H  
ATOM    836 HG11 ILE    51      49.020  41.620  48.480  0.00  0.00           H  
ATOM    837 HG12 ILE    51      48.570  41.460  46.780  0.00  0.00           H  
ATOM    838 HG21 ILE    51      48.900  43.060  45.180  0.00  0.00           H  
ATOM    839 HG22 ILE    51      48.770  44.780  45.760  0.00  0.00           H  
ATOM    840 HG23 ILE    51      47.380  43.660  45.950  0.00  0.00           H  
ATOM    841  HD1 ILE    51      46.340  42.420  47.220  0.00  0.00           H  
ATOM    842  HD2 ILE    51      46.800  43.010  48.860  0.00  0.00           H  
ATOM    843  HD3 ILE    51      46.620  41.330  48.640  0.00  0.00           H  
ATOM    844  N   GLY    52      51.170  45.450  46.850  0.00  0.00           N  
ATOM    845  CA  GLY    52      51.770  46.520  46.080  0.00  0.00           C  
ATOM    846  C   GLY    52      53.170  46.200  45.630  0.00  0.00           C  
ATOM    847  O   GLY    52      53.530  46.340  44.460  0.00  0.00           O  
ATOM    848  HN  GLY    52      50.880  45.640  47.790  0.00  0.00           H  
ATOM    849  HA1 GLY    52      51.820  47.400  46.700  0.00  0.00           H  
ATOM    850  HA2 GLY    52      51.160  46.660  45.200  0.00  0.00           H  
ATOM    851  N   ILE    53      54.000  45.660  46.520  0.00  0.00           N  
ATOM    852  CA  ILE    53      55.340  45.220  46.180  0.00  0.00           C  
ATOM    853  C   ILE    53      55.300  44.180  45.070  0.00  0.00           C  
ATOM    854  O   ILE    53      56.080  44.200  44.120  0.00  0.00           O  
ATOM    855  CB  ILE    53      56.080  44.630  47.380  0.00  0.00           C  
ATOM    856  CG1 ILE    53      56.560  45.750  48.320  0.00  0.00           C  
ATOM    857  CG2 ILE    53      57.270  43.770  46.930  0.00  0.00           C  
ATOM    858  CD  ILE    53      55.410  46.560  48.890  0.00  0.00           C  
ATOM    859  HN  ILE    53      53.710  45.540  47.480  0.00  0.00           H  
ATOM    860  HA  ILE    53      55.890  46.070  45.820  0.00  0.00           H  
ATOM    861  HB  ILE    53      55.380  43.990  47.950  0.00  0.00           H  
ATOM    862 HG11 ILE    53      57.210  46.420  47.730  0.00  0.00           H  
ATOM    863 HG12 ILE    53      57.150  45.300  49.150  0.00  0.00           H  
ATOM    864 HG21 ILE    53      57.900  44.350  46.210  0.00  0.00           H  
ATOM    865 HG22 ILE    53      56.920  42.840  46.430  0.00  0.00           H  
ATOM    866 HG23 ILE    53      57.890  43.480  47.800  0.00  0.00           H  
ATOM    867  HD1 ILE    53      54.590  45.870  49.140  0.00  0.00           H  
ATOM    868  HD2 ILE    53      55.050  47.280  48.120  0.00  0.00           H  
ATOM    869  HD3 ILE    53      55.720  47.120  49.790  0.00  0.00           H  
ATOM    870  N   LEU    54      54.340  43.260  45.150  0.00  0.00           N  
ATOM    871  CA  LEU    54      54.130  42.290  44.110  0.00  0.00           C  
ATOM    872  C   LEU    54      53.690  42.900  42.810  0.00  0.00           C  
ATOM    873  O   LEU    54      54.080  42.470  41.720  0.00  0.00           O  
ATOM    874  CB  LEU    54      53.090  41.250  44.550  0.00  0.00           C  
ATOM    875  CG  LEU    54      53.660  39.830  44.440  0.00  0.00           C  
ATOM    876  CD1 LEU    54      52.620  38.820  44.920  0.00  0.00           C  
ATOM    877  CD2 LEU    54      54.040  39.530  42.990  0.00  0.00           C  
ATOM    878  HN  LEU    54      53.670  43.300  45.890  0.00  0.00           H  
ATOM    879  HA  LEU    54      55.090  41.810  43.950  0.00  0.00           H  
ATOM    880  HB1 LEU    54      52.170  41.320  43.920  0.00  0.00           H  
ATOM    881  HB2 LEU    54      52.790  41.460  45.600  0.00  0.00           H  
ATOM    882  HG  LEU    54      54.570  39.760  45.090  0.00  0.00           H  
ATOM    883 HD11 LEU    54      51.710  38.890  44.290  0.00  0.00           H  
ATOM    884 HD12 LEU    54      52.340  39.040  45.980  0.00  0.00           H  
ATOM    885 HD13 LEU    54      53.030  37.790  44.850  0.00  0.00           H  
ATOM    886 HD21 LEU    54      54.920  40.130  42.690  0.00  0.00           H  
ATOM    887 HD22 LEU    54      53.200  39.780  42.320  0.00  0.00           H  
ATOM    888 HD23 LEU    54      54.310  38.460  42.880  0.00  0.00           H  
ATOM    889  N   HSE    55      52.870  43.960  42.850  0.00  0.00           N  
ATOM    890  CA  HSE    55      52.440  44.620  41.640  0.00  0.00           C  
ATOM    891  C   HSE    55      53.640  45.060  40.820  0.00  0.00           C  
ATOM    892  O   HSE    55      53.730  44.840  39.610  0.00  0.00           O  
ATOM    893  CB  HSE    55      51.580  45.880  41.950  0.00  0.00           C  
ATOM    894  CG  HSE    55      51.990  47.090  41.130  0.00  0.00           C  
ATOM    895  CD2 HSE    55      53.030  47.940  41.280  0.00  0.00           C  
ATOM    896  ND1 HSE    55      51.360  47.360  39.950  0.00  0.00           N  
ATOM    897  CE1 HSE    55      51.990  48.360  39.400  0.00  0.00           C  
ATOM    898  NE2 HSE    55      53.040  48.750  40.160  0.00  0.00           N  
ATOM    899  HN  HSE    55      52.540  44.290  43.740  0.00  0.00           H  
ATOM    900  HA  HSE    55      51.870  43.920  41.050  0.00  0.00           H  
ATOM    901  HB1 HSE    55      51.700  46.130  43.020  0.00  0.00           H  
ATOM    902  HB2 HSE    55      50.510  45.630  41.800  0.00  0.00           H  
ATOM    903  HD2 HSE    55      53.780  47.970  42.050  0.00  0.00           H  
ATOM    904  HE1 HSE    55      51.680  48.870  38.480  0.00  0.00           H  
ATOM    905  HE2 HSE    55      53.660  49.500  39.980  0.00  0.00           H  
ATOM    906  N   LEU    56      54.640  45.680  41.480  0.00  0.00           N  
ATOM    907  CA  LEU    56      55.780  46.160  40.750  0.00  0.00           C  
ATOM    908  C   LEU    56      56.640  45.010  40.310  0.00  0.00           C  
ATOM    909  O   LEU    56      57.230  45.060  39.240  0.00  0.00           O  
ATOM    910  CB  LEU    56      56.680  47.080  41.580  0.00  0.00           C  
ATOM    911  CG  LEU    56      57.440  48.040  40.660  0.00  0.00           C  
ATOM    912  CD1 LEU    56      56.510  49.090  40.050  0.00  0.00           C  
ATOM    913  CD2 LEU    56      58.590  48.710  41.420  0.00  0.00           C  
ATOM    914  HN  LEU    56      54.560  45.900  42.450  0.00  0.00           H  
ATOM    915  HA  LEU    56      55.440  46.680  39.870  0.00  0.00           H  
ATOM    916  HB1 LEU    56      57.390  46.480  42.190  0.00  0.00           H  
ATOM    917  HB2 LEU    56      56.050  47.660  42.290  0.00  0.00           H  
ATOM    918  HG  LEU    56      57.900  47.460  39.810  0.00  0.00           H  
ATOM    919 HD11 LEU    56      55.780  49.400  40.830  0.00  0.00           H  
ATOM    920 HD12 LEU    56      55.920  48.690  39.210  0.00  0.00           H  
ATOM    921 HD13 LEU    56      57.090  49.960  39.700  0.00  0.00           H  
ATOM    922 HD21 LEU    56      59.370  47.960  41.650  0.00  0.00           H  
ATOM    923 HD22 LEU    56      58.200  49.120  42.370  0.00  0.00           H  
ATOM    924 HD23 LEU    56      59.030  49.520  40.800  0.00  0.00           H  
ATOM    925  N   ILE    57      56.700  43.910  41.080  0.00  0.00           N  
ATOM    926  CA  ILE    57      57.430  42.730  40.650  0.00  0.00           C  
ATOM    927  C   ILE    57      57.000  42.300  39.270  0.00  0.00           C  
ATOM    928  O   ILE    57      57.810  41.960  38.410  0.00  0.00           O  
ATOM    929  CB  ILE    57      57.210  41.580  41.610  0.00  0.00           C  
ATOM    930  CG1 ILE    57      57.950  41.830  42.920  0.00  0.00           C  
ATOM    931  CG2 ILE    57      57.700  40.250  40.970  0.00  0.00           C  
ATOM    932  CD  ILE    57      59.330  41.230  42.730  0.00  0.00           C  
ATOM    933  HN  ILE    57      56.250  43.890  41.970  0.00  0.00           H  
ATOM    934  HA  ILE    57      58.480  42.990  40.620  0.00  0.00           H  
ATOM    935  HB  ILE    57      56.140  41.480  41.830  0.00  0.00           H  
ATOM    936 HG11 ILE    57      57.420  41.340  43.770  0.00  0.00           H  
ATOM    937 HG12 ILE    57      58.000  42.920  43.140  0.00  0.00           H  
ATOM    938 HG21 ILE    57      58.730  40.360  40.570  0.00  0.00           H  
ATOM    939 HG22 ILE    57      57.050  39.940  40.140  0.00  0.00           H  
ATOM    940 HG23 ILE    57      57.700  39.440  41.740  0.00  0.00           H  
ATOM    941  HD1 ILE    57      59.880  41.640  41.860  0.00  0.00           H  
ATOM    942  HD2 ILE    57      59.350  40.130  42.810  0.00  0.00           H  
ATOM    943  HD3 ILE    57      59.990  41.410  43.490  0.00  0.00           H  
ATOM    944  N   LEU    58      55.700  42.360  38.980  0.00  0.00           N  
ATOM    945  CA  LEU    58      55.230  42.110  37.650  0.00  0.00           C  
ATOM    946  C   LEU    58      55.610  43.220  36.690  0.00  0.00           C  
ATOM    947  O   LEU    58      55.940  42.980  35.530  0.00  0.00           O  
ATOM    948  CB  LEU    58      53.710  41.980  37.660  0.00  0.00           C  
ATOM    949  CG  LEU    58      53.210  41.320  36.370  0.00  0.00           C  
ATOM    950  CD1 LEU    58      53.040  39.810  36.570  0.00  0.00           C  
ATOM    951  CD2 LEU    58      51.900  41.980  35.960  0.00  0.00           C  
ATOM    952  HN  LEU    58      55.050  42.710  39.660  0.00  0.00           H  
ATOM    953  HA  LEU    58      55.670  41.190  37.300  0.00  0.00           H  
ATOM    954  HB1 LEU    58      53.230  42.980  37.780  0.00  0.00           H  
ATOM    955  HB2 LEU    58      53.400  41.360  38.530  0.00  0.00           H  
ATOM    956  HG  LEU    58      53.940  41.490  35.540  0.00  0.00           H  
ATOM    957 HD11 LEU    58      52.290  39.630  37.380  0.00  0.00           H  
ATOM    958 HD12 LEU    58      54.000  39.360  36.880  0.00  0.00           H  
ATOM    959 HD13 LEU    58      52.680  39.330  35.640  0.00  0.00           H  
ATOM    960 HD21 LEU    58      52.000  43.070  35.800  0.00  0.00           H  
ATOM    961 HD22 LEU    58      51.120  41.790  36.740  0.00  0.00           H  
ATOM    962 HD23 LEU    58      51.590  41.560  35.000  0.00  0.00           H  
ATOM    963  N   TRP    59      55.600  44.470  37.130  0.00  0.00           N  
ATOM    964  CA  TRP    59      56.010  45.590  36.310  0.00  0.00           C  
ATOM    965  C   TRP    59      57.430  45.460  35.800  0.00  0.00           C  
ATOM    966  O   TRP    59      57.700  45.500  34.600  0.00  0.00           O  
ATOM    967  CB  TRP    59      55.920  46.910  37.120  0.00  0.00           C  
ATOM    968  CG  TRP    59      56.230  48.130  36.320  0.00  0.00           C  
ATOM    969  CD1 TRP    59      55.290  48.880  35.690  0.00  0.00           C  
ATOM    970  CD2 TRP    59      57.510  48.710  36.010  0.00  0.00           C  
ATOM    971  CE2 TRP    59      57.270  49.810  35.170  0.00  0.00           C  
ATOM    972  CE3 TRP    59      58.820  48.410  36.380  0.00  0.00           C  
ATOM    973  NE1 TRP    59      55.920  49.880  34.980  0.00  0.00           N  
ATOM    974  CZ2 TRP    59      58.310  50.600  34.700  0.00  0.00           C  
ATOM    975  CZ3 TRP    59      59.870  49.190  35.910  0.00  0.00           C  
ATOM    976  CH2 TRP    59      59.620  50.280  35.090  0.00  0.00           C  
ATOM    977  HN  TRP    59      55.370  44.650  38.090  0.00  0.00           H  
ATOM    978  HA  TRP    59      55.340  45.650  35.460  0.00  0.00           H  
ATOM    979  HB1 TRP    59      56.640  46.880  37.960  0.00  0.00           H  
ATOM    980  HB2 TRP    59      54.910  46.990  37.580  0.00  0.00           H  
ATOM    981  HD1 TRP    59      54.230  48.640  35.710  0.00  0.00           H  
ATOM    982  HE1 TRP    59      55.480  50.590  34.460  0.00  0.00           H  
ATOM    983  HE3 TRP    59      59.040  47.580  37.030  0.00  0.00           H  
ATOM    984  HZ2 TRP    59      58.140  51.470  34.090  0.00  0.00           H  
ATOM    985  HZ3 TRP    59      60.890  48.950  36.200  0.00  0.00           H  
ATOM    986  HH2 TRP    59      60.460  50.870  34.740  0.00  0.00           H  
ATOM    987  N   ILE    60      58.390  45.250  36.700  0.00  0.00           N  
ATOM    988  CA  ILE    60      59.780  45.080  36.340  0.00  0.00           C  
ATOM    989  C   ILE    60      59.980  43.810  35.540  0.00  0.00           C  
ATOM    990  O   ILE    60      60.690  43.780  34.540  0.00  0.00           O  
ATOM    991  CB  ILE    60      60.690  45.060  37.550  0.00  0.00           C  
ATOM    992  CG1 ILE    60      62.160  44.890  37.140  0.00  0.00           C  
ATOM    993  CG2 ILE    60      60.280  43.900  38.490  0.00  0.00           C  
ATOM    994  CD  ILE    60      63.080  45.160  38.330  0.00  0.00           C  
ATOM    995  HN  ILE    60      58.160  45.240  37.680  0.00  0.00           H  
ATOM    996  HA  ILE    60      60.070  45.900  35.690  0.00  0.00           H  
ATOM    997  HB  ILE    60      60.580  46.020  38.110  0.00  0.00           H  
ATOM    998 HG11 ILE    60      62.390  45.580  36.310  0.00  0.00           H  
ATOM    999 HG12 ILE    60      62.310  43.840  36.780  0.00  0.00           H  
ATOM   1000 HG21 ILE    60      60.680  42.940  38.100  0.00  0.00           H  
ATOM   1001 HG22 ILE    60      59.180  43.820  38.520  0.00  0.00           H  
ATOM   1002 HG23 ILE    60      60.650  44.060  39.510  0.00  0.00           H  
ATOM   1003  HD1 ILE    60      62.850  44.460  39.160  0.00  0.00           H  
ATOM   1004  HD2 ILE    60      62.920  46.200  38.690  0.00  0.00           H  
ATOM   1005  HD3 ILE    60      64.140  45.020  38.030  0.00  0.00           H  
ATOM   1006  N   LEU    61      59.300  42.720  35.940  0.00  0.00           N  
ATOM   1007  CA  LEU    61      59.400  41.470  35.250  0.00  0.00           C  
ATOM   1008  C   LEU    61      58.910  41.600  33.820  0.00  0.00           C  
ATOM   1009  O   LEU    61      59.480  41.050  32.890  0.00  0.00           O  
ATOM   1010  CB  LEU    61      58.580  40.390  35.970  0.00  0.00           C  
ATOM   1011  CG  LEU    61      58.810  39.000  35.360  0.00  0.00           C  
ATOM   1012  CD1 LEU    61      59.520  38.100  36.360  0.00  0.00           C  
ATOM   1013  CD2 LEU    61      57.480  38.390  34.930  0.00  0.00           C  
ATOM   1014  HN  LEU    61      58.730  42.750  36.760  0.00  0.00           H  
ATOM   1015  HA  LEU    61      60.440  41.160  35.230  0.00  0.00           H  
ATOM   1016  HB1 LEU    61      57.500  40.650  35.910  0.00  0.00           H  
ATOM   1017  HB2 LEU    61      58.860  40.360  37.040  0.00  0.00           H  
ATOM   1018  HG  LEU    61      59.460  39.100  34.460  0.00  0.00           H  
ATOM   1019 HD11 LEU    61      58.890  37.970  37.260  0.00  0.00           H  
ATOM   1020 HD12 LEU    61      60.500  38.540  36.660  0.00  0.00           H  
ATOM   1021 HD13 LEU    61      59.700  37.100  35.910  0.00  0.00           H  
ATOM   1022 HD21 LEU    61      56.970  39.050  34.200  0.00  0.00           H  
ATOM   1023 HD22 LEU    61      56.830  38.280  35.820  0.00  0.00           H  
ATOM   1024 HD23 LEU    61      57.650  37.400  34.470  0.00  0.00           H  
ATOM   1025  N   ASP    62      57.850  42.380  33.600  0.00  0.00           N  
ATOM   1026  CA  ASP    62      57.340  42.600  32.260  0.00  0.00           C  
ATOM   1027  C   ASP    62      58.320  43.350  31.390  0.00  0.00           C  
ATOM   1028  O   ASP    62      58.680  42.940  30.300  0.00  0.00           O  
ATOM   1029  CB  ASP    62      56.030  43.410  32.330  0.00  0.00           C  
ATOM   1030  CG  ASP    62      55.340  43.450  30.970  0.00  0.00           C  
ATOM   1031  OD1 ASP    62      54.790  42.410  30.560  0.00  0.00           O  
ATOM   1032  OD2 ASP    62      55.360  44.540  30.340  0.00  0.00           O1-
ATOM   1033  HN  ASP    62      57.400  42.860  34.360  0.00  0.00           H  
ATOM   1034  HA  ASP    62      57.160  41.630  31.810  0.00  0.00           H  
ATOM   1035  HB1 ASP    62      56.240  44.450  32.670  0.00  0.00           H  
ATOM   1036  HB2 ASP    62      55.340  42.940  33.070  0.00  0.00           H  
ATOM   1037  N   ARG    63      58.880  44.450  31.910  0.00  0.00           N  
ATOM   1038  CA  ARG    63      59.860  45.200  31.160  0.00  0.00           C  
ATOM   1039  C   ARG    63      61.100  44.390  30.870  0.00  0.00           C  
ATOM   1040  O   ARG    63      61.780  44.590  29.870  0.00  0.00           O  
ATOM   1041  CB  ARG    63      60.280  46.460  31.930  0.00  0.00           C  
ATOM   1042  CG  ARG    63      59.960  47.720  31.160  0.00  0.00           C  
ATOM   1043  CD  ARG    63      60.460  48.970  31.880  0.00  0.00           C  
ATOM   1044  NE  ARG    63      59.350  49.950  31.920  0.00  0.00           N  
ATOM   1045  CZ  ARG    63      58.690  50.390  30.860  0.00  0.00           C  
ATOM   1046  NH1 ARG    63      58.950  49.880  29.680  0.00  0.00           N1+
ATOM   1047  NH2 ARG    63      57.670  51.210  31.010  0.00  0.00           N  
ATOM   1048  HN  ARG    63      58.600  44.790  32.800  0.00  0.00           H  
ATOM   1049  HA  ARG    63      59.430  45.490  30.200  0.00  0.00           H  
ATOM   1050  HB1 ARG    63      61.370  46.460  32.160  0.00  0.00           H  
ATOM   1051  HB2 ARG    63      59.730  46.500  32.900  0.00  0.00           H  
ATOM   1052  HG1 ARG    63      58.850  47.740  31.010  0.00  0.00           H  
ATOM   1053  HG2 ARG    63      60.430  47.660  30.150  0.00  0.00           H  
ATOM   1054  HD1 ARG    63      61.350  49.420  31.360  0.00  0.00           H  
ATOM   1055  HD2 ARG    63      60.740  48.710  32.930  0.00  0.00           H  
ATOM   1056  HE  ARG    63      59.220  50.490  32.760  0.00  0.00           H  
ATOM   1057 HH11 ARG    63      59.700  49.240  29.650  0.00  0.00           H  
ATOM   1058 HH12 ARG    63      58.430  50.150  28.890  0.00  0.00           H  
ATOM   1059 HH21 ARG    63      57.790  51.880  31.770  0.00  0.00           H  
ATOM   1060 HH22 ARG    63      57.060  51.350  30.250  0.00  0.00           H  
ATOM   1061  N   LEU    64      61.430  43.450  31.760  0.00  0.00           N  
ATOM   1062  CA  LEU    64      62.560  42.580  31.550  0.00  0.00           C  
ATOM   1063  C   LEU    64      62.380  41.670  30.370  0.00  0.00           C  
ATOM   1064  O   LEU    64      63.140  41.640  29.400  0.00  0.00           O  
ATOM   1065  CB  LEU    64      62.780  41.700  32.790  0.00  0.00           C  
ATOM   1066  CG  LEU    64      64.220  41.820  33.290  0.00  0.00           C  
ATOM   1067  CD1 LEU    64      64.410  40.980  34.550  0.00  0.00           C  
ATOM   1068  CD2 LEU    64      65.190  41.360  32.200  0.00  0.00           C  
ATOM   1069  HN  LEU    64      60.850  43.290  32.570  0.00  0.00           H  
ATOM   1070  HA  LEU    64      63.420  43.210  31.370  0.00  0.00           H  
ATOM   1071  HB1 LEU    64      62.570  40.620  32.600  0.00  0.00           H  
ATOM   1072  HB2 LEU    64      62.080  42.020  33.600  0.00  0.00           H  
ATOM   1073  HG  LEU    64      64.420  42.890  33.530  0.00  0.00           H  
ATOM   1074 HD11 LEU    64      64.200  39.910  34.320  0.00  0.00           H  
ATOM   1075 HD12 LEU    64      63.710  41.320  35.350  0.00  0.00           H  
ATOM   1076 HD13 LEU    64      65.450  41.070  34.920  0.00  0.00           H  
ATOM   1077 HD21 LEU    64      65.190  42.080  31.350  0.00  0.00           H  
ATOM   1078 HD22 LEU    64      64.880  40.370  31.820  0.00  0.00           H  
ATOM   1079 HD23 LEU    64      66.210  41.300  32.610  0.00  0.00           H  
ATOM   1080  N   PHE    65      61.290  40.880  30.450  0.00  0.00           N  
ATOM   1081  CA  PHE    65      60.870  40.000  29.480  0.00  0.00           C  
ATOM   1082  C   PHE    65      60.090  40.850  28.520  0.00  0.00           C  
ATOM   1083  O   PHE    65      58.980  41.300  28.390  0.00  0.00           O  
ATOM   1084  CB  PHE    65      59.880  38.840  29.890  0.00  0.00           C  
ATOM   1085  CG  PHE    65      60.350  37.820  30.790  0.00  0.00           C  
ATOM   1086  CD1 PHE    65      60.550  38.130  32.120  0.00  0.00           C  
ATOM   1087  CD2 PHE    65      60.790  36.610  30.310  0.00  0.00           C  
ATOM   1088  CE1 PHE    65      61.310  37.310  32.990  0.00  0.00           C  
ATOM   1089  CE2 PHE    65      61.550  35.880  31.310  0.00  0.00           C  
ATOM   1090  CZ  PHE    65      61.850  36.120  32.580  0.00  0.00           C  
ATOM   1091  HN  PHE    65      60.630  40.930  31.180  0.00  0.00           H  
ATOM   1092  HA  PHE    65      61.820  39.680  28.990  0.00  0.00           H  
ATOM   1093  HB1 PHE    65      59.400  38.210  29.130  0.00  0.00           H  
ATOM   1094  HB2 PHE    65      59.030  39.340  30.340  0.00  0.00           H  
ATOM   1095  HD1 PHE    65      60.170  39.040  32.430  0.00  0.00           H  
ATOM   1096  HD2 PHE    65      61.060  36.830  29.240  0.00  0.00           H  
ATOM   1097  HE1 PHE    65      61.470  37.520  34.000  0.00  0.00           H  
ATOM   1098  HE2 PHE    65      62.620  35.820  31.270  0.00  0.00           H  
ATOM   1099  HZ  PHE    65      62.650  35.480  33.020  0.00  0.00           H  
ATOM   1100  N   PHE    66      60.730  40.590  27.560  0.00  0.00           N  
ATOM   1101  CA  PHE    66      60.280  39.250  27.190  0.00  0.00           C  
ATOM   1102  C   PHE    66      61.280  38.830  26.310  0.00  0.00           C  
ATOM   1103  O   PHE    66      61.680  37.670  26.270  0.00  0.00           O  
ATOM   1104  CB  PHE    66      58.770  39.120  26.820  0.00  0.00           C  
ATOM   1105  CG  PHE    66      58.590  37.960  25.970  0.00  0.00           C  
ATOM   1106  CD1 PHE    66      58.570  36.700  26.530  0.00  0.00           C  
ATOM   1107  CD2 PHE    66      58.640  38.140  24.580  0.00  0.00           C  
ATOM   1108  CE1 PHE    66      58.550  35.610  25.680  0.00  0.00           C  
ATOM   1109  CE2 PHE    66      58.560  37.030  23.740  0.00  0.00           C  
ATOM   1110  CZ  PHE    66      58.490  35.760  24.290  0.00  0.00           C  
ATOM   1111  HN  PHE    66      61.460  40.780  28.230  0.00  0.00           H  
ATOM   1112  HA  PHE    66      60.590  38.430  27.810  0.00  0.00           H  
ATOM   1113  HB1 PHE    66      58.540  40.060  26.260  0.00  0.00           H  
ATOM   1114  HB2 PHE    66      58.040  39.060  27.670  0.00  0.00           H  
ATOM   1115  HD1 PHE    66      58.590  36.540  27.610  0.00  0.00           H  
ATOM   1116  HD2 PHE    66      58.740  39.130  24.180  0.00  0.00           H  
ATOM   1117  HE1 PHE    66      58.550  34.650  26.130  0.00  0.00           H  
ATOM   1118  HE2 PHE    66      58.560  37.170  22.670  0.00  0.00           H  
ATOM   1119  HZ  PHE    66      58.400  34.890  23.670  0.00  0.00           H  
ATOM   1120  N   LYS    67      61.790  39.860  25.670  0.00  0.00           N  
ATOM   1121  CA  LYS    67      62.800  39.630  24.740  0.00  0.00           C  
ATOM   1122  C   LYS    67      64.070  39.140  25.370  0.00  0.00           C  
ATOM   1123  O   LYS    67      64.670  38.160  24.960  0.00  0.00           O  
ATOM   1124  CB  LYS    67      63.050  40.910  23.990  0.00  0.00           C  
ATOM   1125  CG  LYS    67      64.080  40.660  22.890  0.00  0.00           C  
ATOM   1126  CD  LYS    67      64.040  41.770  21.860  0.00  0.00           C  
ATOM   1127  CE  LYS    67      65.040  41.490  20.730  0.00  0.00           C  
ATOM   1128  NZ  LYS    67      64.290  41.360  19.460  0.00  0.00           N1+
ATOM   1129  HN  LYS    67      61.470  40.780  25.930  0.00  0.00           H  
ATOM   1130  HA  LYS    67      62.430  38.850  24.090  0.00  0.00           H  
ATOM   1131  HB1 LYS    67      63.420  41.710  24.690  0.00  0.00           H  
ATOM   1132  HB2 LYS    67      62.090  41.270  23.550  0.00  0.00           H  
ATOM   1133  HG1 LYS    67      63.850  39.680  22.410  0.00  0.00           H  
ATOM   1134  HG2 LYS    67      65.090  40.590  23.350  0.00  0.00           H  
ATOM   1135  HD1 LYS    67      64.320  42.720  22.370  0.00  0.00           H  
ATOM   1136  HD2 LYS    67      63.000  41.860  21.480  0.00  0.00           H  
ATOM   1137  HE1 LYS    67      65.580  40.550  20.940  0.00  0.00           H  
ATOM   1138  HE2 LYS    67      65.760  42.330  20.640  0.00  0.00           H  
ATOM   1139  HZ1 LYS    67      63.780  42.240  19.250  0.00  0.00           H  
ATOM   1140  HZ2 LYS    67      63.610  40.570  19.550  0.00  0.00           H  
ATOM   1141  HZ3 LYS    67      64.940  41.140  18.690  0.00  0.00           H  
ATOM   1142  N   SER    68      64.500  39.790  26.470  0.00  0.00           N  
ATOM   1143  CA  SER    68      65.720  39.410  27.150  0.00  0.00           C  
ATOM   1144  C   SER    68      65.700  38.000  27.610  0.00  0.00           C  
ATOM   1145  O   SER    68      66.600  37.200  27.410  0.00  0.00           O  
ATOM   1146  CB  SER    68      65.950  40.280  28.380  0.00  0.00           C  
ATOM   1147  OG  SER    68      65.570  41.580  27.960  0.00  0.00           O  
ATOM   1148  HN  SER    68      64.070  40.640  26.790  0.00  0.00           H  
ATOM   1149  HA  SER    68      66.510  39.520  26.440  0.00  0.00           H  
ATOM   1150  HB1 SER    68      67.010  40.200  28.730  0.00  0.00           H  
ATOM   1151  HB2 SER    68      65.270  40.040  29.210  0.00  0.00           H  
ATOM   1152  HG1 SER    68      65.000  42.000  28.610  0.00  0.00           H  
ATOM   1153  N   ILE    69      64.610  37.590  28.170  0.00  0.00           N  
ATOM   1154  CA  ILE    69      64.490  36.220  28.620  0.00  0.00           C  
ATOM   1155  C   ILE    69      64.590  35.220  27.550  0.00  0.00           C  
ATOM   1156  O   ILE    69      65.300  34.230  27.660  0.00  0.00           O  
ATOM   1157  CB  ILE    69      63.180  36.040  29.130  0.00  0.00           C  
ATOM   1158  CG1 ILE    69      63.280  37.490  30.000  0.00  0.00           C  
ATOM   1159  CG2 ILE    69      62.910  34.490  29.600  0.00  0.00           C  
ATOM   1160  CD  ILE    69      64.160  37.660  31.240  0.00  0.00           C  
ATOM   1161  HN  ILE    69      63.860  38.220  28.430  0.00  0.00           H  
ATOM   1162  HA  ILE    69      65.160  36.020  29.440  0.00  0.00           H  
ATOM   1163  HB  ILE    69      62.430  35.970  28.320  0.00  0.00           H  
ATOM   1164 HG11 ILE    69      62.590  37.850  30.720  0.00  0.00           H  
ATOM   1165 HG12 ILE    69      62.750  38.290  29.520  0.00  0.00           H  
ATOM   1166 HG21 ILE    69      63.580  34.580  30.460  0.00  0.00           H  
ATOM   1167 HG22 ILE    69      63.090  33.610  29.020  0.00  0.00           H  
ATOM   1168 HG23 ILE    69      61.980  34.120  30.120  0.00  0.00           H  
ATOM   1169  HD1 ILE    69      64.880  38.380  30.850  0.00  0.00           H  
ATOM   1170  HD2 ILE    69      64.530  36.650  31.460  0.00  0.00           H  
ATOM   1171  HD3 ILE    69      63.650  38.040  32.190  0.00  0.00           H  
ATOM   1172  N   TYR    70      63.910  35.490  26.420  0.00  0.00           N  
ATOM   1173  CA  TYR    70      64.030  34.630  25.290  0.00  0.00           C  
ATOM   1174  C   TYR    70      65.490  34.450  24.910  0.00  0.00           C  
ATOM   1175  O   TYR    70      65.970  33.360  24.590  0.00  0.00           O  
ATOM   1176  CB  TYR    70      63.250  35.210  24.090  0.00  0.00           C  
ATOM   1177  CG  TYR    70      63.340  34.290  22.910  0.00  0.00           C  
ATOM   1178  CD1 TYR    70      64.410  34.400  22.000  0.00  0.00           C  
ATOM   1179  CD2 TYR    70      62.380  33.290  22.730  0.00  0.00           C  
ATOM   1180  CE1 TYR    70      64.510  33.520  20.920  0.00  0.00           C  
ATOM   1181  CE2 TYR    70      62.470  32.420  21.640  0.00  0.00           C  
ATOM   1182  CZ  TYR    70      63.530  32.540  20.730  0.00  0.00           C  
ATOM   1183  OH  TYR    70      63.600  31.670  19.630  0.00  0.00           O  
ATOM   1184  HN  TYR    70      63.290  36.280  26.360  0.00  0.00           H  
ATOM   1185  HA  TYR    70      63.620  33.670  25.550  0.00  0.00           H  
ATOM   1186  HB1 TYR    70      63.680  36.200  23.800  0.00  0.00           H  
ATOM   1187  HB2 TYR    70      62.180  35.360  24.360  0.00  0.00           H  
ATOM   1188  HD1 TYR    70      65.170  35.160  22.150  0.00  0.00           H  
ATOM   1189  HD2 TYR    70      61.570  33.190  23.430  0.00  0.00           H  
ATOM   1190  HE1 TYR    70      65.320  33.610  20.220  0.00  0.00           H  
ATOM   1191  HE2 TYR    70      61.720  31.650  21.500  0.00  0.00           H  
ATOM   1192  HH  TYR    70      64.490  31.300  19.640  0.00  0.00           H  
ATOM   1193  N   ARG    71      66.260  35.550  24.950  0.00  0.00           N  
ATOM   1194  CA  ARG    71      67.660  35.450  24.660  0.00  0.00           C  
ATOM   1195  C   ARG    71      68.420  34.670  25.700  0.00  0.00           C  
ATOM   1196  O   ARG    71      69.310  33.910  25.380  0.00  0.00           O  
ATOM   1197  CB  ARG    71      68.280  36.830  24.580  0.00  0.00           C  
ATOM   1198  CG  ARG    71      69.620  36.840  23.850  0.00  0.00           C  
ATOM   1199  CD  ARG    71      70.280  38.200  23.860  0.00  0.00           C  
ATOM   1200  NE  ARG    71      71.480  38.160  24.750  0.00  0.00           N  
ATOM   1201  CZ  ARG    71      72.370  39.140  24.740  0.00  0.00           C  
ATOM   1202  NH1 ARG    71      72.200  40.170  23.950  0.00  0.00           N1+
ATOM   1203  NH2 ARG    71      73.410  39.070  25.520  0.00  0.00           N  
ATOM   1204  HN  ARG    71      65.890  36.420  25.280  0.00  0.00           H  
ATOM   1205  HA  ARG    71      67.790  34.950  23.710  0.00  0.00           H  
ATOM   1206  HB1 ARG    71      68.440  37.130  25.630  0.00  0.00           H  
ATOM   1207  HB2 ARG    71      67.570  37.540  24.110  0.00  0.00           H  
ATOM   1208  HG1 ARG    71      69.410  36.560  22.790  0.00  0.00           H  
ATOM   1209  HG2 ARG    71      70.280  36.050  24.270  0.00  0.00           H  
ATOM   1210  HD1 ARG    71      69.580  38.970  24.230  0.00  0.00           H  
ATOM   1211  HD2 ARG    71      70.570  38.510  22.840  0.00  0.00           H  
ATOM   1212  HE  ARG    71      71.590  37.380  25.350  0.00  0.00           H  
ATOM   1213 HH11 ARG    71      71.400  40.170  23.360  0.00  0.00           H  
ATOM   1214 HH12 ARG    71      72.880  40.900  23.920  0.00  0.00           H  
ATOM   1215 HH21 ARG    71      73.520  38.280  26.090  0.00  0.00           H  
ATOM   1216 HH22 ARG    71      74.070  39.810  25.450  0.00  0.00           H  
ATOM   1217  N   PHE    72      68.100  34.840  26.990  0.00  0.00           N  
ATOM   1218  CA  PHE    72      68.800  34.110  28.030  0.00  0.00           C  
ATOM   1219  C   PHE    72      68.820  32.650  27.790  0.00  0.00           C  
ATOM   1220  O   PHE    72      69.860  32.010  27.780  0.00  0.00           O  
ATOM   1221  CB  PHE    72      68.110  34.310  29.360  0.00  0.00           C  
ATOM   1222  CG  PHE    72      68.970  33.700  30.450  0.00  0.00           C  
ATOM   1223  CD1 PHE    72      68.930  32.320  30.720  0.00  0.00           C  
ATOM   1224  CD2 PHE    72      69.810  34.500  31.220  0.00  0.00           C  
ATOM   1225  CE1 PHE    72      69.610  31.810  31.790  0.00  0.00           C  
ATOM   1226  CE2 PHE    72      70.540  33.950  32.280  0.00  0.00           C  
ATOM   1227  CZ  PHE    72      70.400  32.600  32.600  0.00  0.00           C  
ATOM   1228  HN  PHE    72      67.400  35.500  27.260  0.00  0.00           H  
ATOM   1229  HA  PHE    72      69.820  34.430  28.100  0.00  0.00           H  
ATOM   1230  HB1 PHE    72      67.110  33.840  29.330  0.00  0.00           H  
ATOM   1231  HB2 PHE    72      67.950  35.390  29.570  0.00  0.00           H  
ATOM   1232  HD1 PHE    72      68.260  31.650  30.190  0.00  0.00           H  
ATOM   1233  HD2 PHE    72      69.910  35.540  30.970  0.00  0.00           H  
ATOM   1234  HE1 PHE    72      69.380  30.820  32.060  0.00  0.00           H  
ATOM   1235  HE2 PHE    72      71.240  34.540  32.830  0.00  0.00           H  
ATOM   1236  HZ  PHE    72      70.920  32.140  33.430  0.00  0.00           H  
ATOM   1237  N   PHE    73      67.670  32.060  27.540  0.00  0.00           N  
ATOM   1238  CA  PHE    73      67.820  30.680  27.180  0.00  0.00           C  
ATOM   1239  C   PHE    73      68.670  30.460  25.930  0.00  0.00           C  
ATOM   1240  O   PHE    73      69.300  29.420  25.810  0.00  0.00           O  
ATOM   1241  CB  PHE    73      66.530  30.040  27.000  0.00  0.00           C  
ATOM   1242  CG  PHE    73      66.650  28.980  25.700  0.00  0.00           C  
ATOM   1243  CD1 PHE    73      66.570  27.660  26.080  0.00  0.00           C  
ATOM   1244  CD2 PHE    73      66.610  29.330  24.180  0.00  0.00           C  
ATOM   1245  CE1 PHE    73      66.390  26.760  25.020  0.00  0.00           C  
ATOM   1246  CE2 PHE    73      66.230  28.410  23.190  0.00  0.00           C  
ATOM   1247  CZ  PHE    73      66.190  27.090  23.650  0.00  0.00           C  
ATOM   1248  HN  PHE    73      66.780  32.540  27.500  0.00  0.00           H  
ATOM   1249  HA  PHE    73      68.110  30.060  27.990  0.00  0.00           H  
ATOM   1250  HB1 PHE    73      66.000  31.000  26.850  0.00  0.00           H  
ATOM   1251  HB2 PHE    73      65.980  29.770  27.980  0.00  0.00           H  
ATOM   1252  HD1 PHE    73      66.420  27.460  27.160  0.00  0.00           H  
ATOM   1253  HD2 PHE    73      66.270  30.320  23.780  0.00  0.00           H  
ATOM   1254  HE1 PHE    73      66.190  25.770  25.280  0.00  0.00           H  
ATOM   1255  HE2 PHE    73      65.600  28.780  22.330  0.00  0.00           H  
ATOM   1256  HZ  PHE    73      65.820  26.340  22.970  0.00  0.00           H  
ATOM   1257  N   GLU    74      68.390  31.280  24.890  0.00  0.00           N  
ATOM   1258  CA  GLU    74      69.000  30.980  23.630  0.00  0.00           C  
ATOM   1259  C   GLU    74      70.440  31.350  23.800  0.00  0.00           C  
ATOM   1260  O   GLU    74      70.810  32.520  23.730  0.00  0.00           O  
ATOM   1261  CB  GLU    74      68.390  31.810  22.490  0.00  0.00           C  
ATOM   1262  CG  GLU    74      68.830  31.270  21.130  0.00  0.00           C  
ATOM   1263  CD  GLU    74      68.110  29.970  20.820  0.00  0.00           C  
ATOM   1264  OE1 GLU    74      66.950  30.040  20.320  0.00  0.00           O  
ATOM   1265  OE2 GLU    74      68.710  28.890  21.090  0.00  0.00           O1-
ATOM   1266  HN  GLU    74      67.650  31.960  24.920  0.00  0.00           H  
ATOM   1267  HA  GLU    74      68.930  29.920  23.380  0.00  0.00           H  
ATOM   1268  HB1 GLU    74      68.700  32.870  22.610  0.00  0.00           H  
ATOM   1269  HB2 GLU    74      67.280  31.790  22.560  0.00  0.00           H  
ATOM   1270  HG1 GLU    74      69.930  31.070  21.140  0.00  0.00           H  
ATOM   1271  HG2 GLU    74      68.610  32.010  20.330  0.00  0.00           H  
ATOM   1272  N   HSD    75      71.320  30.380  24.060  0.00  0.00           N  
ATOM   1273  CA  HSD    75      72.720  30.680  24.250  0.00  0.00           C  
ATOM   1274  C   HSD    75      72.870  31.630  25.390  0.00  0.00           C  
ATOM   1275  O   HSD    75      72.280  31.500  26.450  0.00  0.00           O  
ATOM   1276  CB  HSD    75      73.330  31.270  22.950  0.00  0.00           C  
ATOM   1277  CG  HSD    75      72.870  30.480  21.750  0.00  0.00           C  
ATOM   1278  CD2 HSD    75      72.760  30.810  20.440  0.00  0.00           C  
ATOM   1279  ND1 HSD    75      72.390  29.200  21.840  0.00  0.00           N  
ATOM   1280  CE1 HSD    75      71.990  28.830  20.610  0.00  0.00           C  
ATOM   1281  NE2 HSD    75      72.220  29.770  19.720  0.00  0.00           N  
ATOM   1282  HN  HSD    75      71.000  29.430  24.110  0.00  0.00           H  
ATOM   1283  HA  HSD    75      73.230  29.760  24.510  0.00  0.00           H  
ATOM   1284  HB1 HSD    75      74.440  31.230  23.000  0.00  0.00           H  
ATOM   1285  HB2 HSD    75      73.010  32.330  22.830  0.00  0.00           H  
ATOM   1286  HD1 HSD    75      72.220  28.710  22.700  0.00  0.00           H  
ATOM   1287  HD2 HSD    75      73.090  31.680  19.920  0.00  0.00           H  
ATOM   1288  HE1 HSD    75      71.530  27.860  20.430  0.00  0.00           H  
ATOM   1289  N   GLY    76      73.700  32.670  25.240  0.00  0.00           N  
ATOM   1290  CA  GLY    76      73.840  33.640  26.300  0.00  0.00           C  
ATOM   1291  C   GLY    76      74.610  33.100  27.440  0.00  0.00           C  
ATOM   1292  O   GLY    76      74.900  33.880  28.330  0.00  0.00           O  
ATOM   1293  HN  GLY    76      74.200  32.790  24.390  0.00  0.00           H  
ATOM   1294  HA1 GLY    76      72.880  33.870  26.750  0.00  0.00           H  
ATOM   1295  HA2 GLY    76      74.290  34.530  25.900  0.00  0.00           H  
ATOM   1296  N   LEU    77      74.930  31.800  27.490  0.00  0.00           N  
ATOM   1297  CA  LEU    77      75.780  31.190  28.480  0.00  0.00           C  
ATOM   1298  C   LEU    77      77.100  30.840  27.800  0.00  0.00           C  
ATOM   1299  O   LEU    77      77.160  30.100  26.840  0.00  0.00           O  
ATOM   1300  CB  LEU    77      75.170  29.880  29.010  0.00  0.00           C  
ATOM   1301  CG  LEU    77      73.660  30.030  29.250  0.00  0.00           C  
ATOM   1302  CD1 LEU    77      73.070  28.750  29.830  0.00  0.00           C  
ATOM   1303  CD2 LEU    77      73.380  31.210  30.190  0.00  0.00           C  
ATOM   1304  HN  LEU    77      74.330  31.180  26.970  0.00  0.00           H  
ATOM   1305  HA  LEU    77      75.900  31.880  29.320  0.00  0.00           H  
ATOM   1306  HB1 LEU    77      75.640  29.580  29.970  0.00  0.00           H  
ATOM   1307  HB2 LEU    77      75.320  29.060  28.280  0.00  0.00           H  
ATOM   1308  HG  LEU    77      73.140  30.210  28.280  0.00  0.00           H  
ATOM   1309 HD11 LEU    77      73.540  28.530  30.810  0.00  0.00           H  
ATOM   1310 HD12 LEU    77      73.250  27.890  29.150  0.00  0.00           H  
ATOM   1311 HD13 LEU    77      71.970  28.860  29.980  0.00  0.00           H  
ATOM   1312 HD21 LEU    77      73.630  32.180  29.710  0.00  0.00           H  
ATOM   1313 HD22 LEU    77      74.000  31.110  31.100  0.00  0.00           H  
ATOM   1314 HD23 LEU    77      72.310  31.240  30.470  0.00  0.00           H  
ATOM   1315  N   LYS    78      78.220  31.360  28.220  0.00  0.00           N  
ATOM   1316  CA  LYS    78      79.550  31.170  27.780  0.00  0.00           C  
ATOM   1317  C   LYS    78      80.610  31.300  28.940  0.00  0.00           C  
ATOM   1318  O   LYS    78      80.580  31.850  30.030  0.00  0.00           O  
ATOM   1319  CB  LYS    78      79.700  32.040  26.490  0.00  0.00           C  
ATOM   1320  CG  LYS    78      80.980  31.770  25.810  0.00  0.00           C  
ATOM   1321  CD  LYS    78      81.140  32.580  24.550  0.00  0.00           C  
ATOM   1322  CE  LYS    78      82.590  32.540  24.080  0.00  0.00           C  
ATOM   1323  NZ  LYS    78      83.320  33.700  24.630  0.00  0.00           N1+
ATOM   1324  NT  LYS    78      81.800  30.730  28.810  0.00  0.00           N  
ATOM   1325  HN  LYS    78      78.140  31.990  29.010  0.00  0.00           H  
ATOM   1326  HA  LYS    78      79.610  30.130  27.530  0.00  0.00           H  
ATOM   1327  HB1 LYS    78      79.700  33.140  26.550  0.00  0.00           H  
ATOM   1328  HB2 LYS    78      78.830  31.880  25.840  0.00  0.00           H  
ATOM   1329  HG1 LYS    78      81.170  30.690  25.760  0.00  0.00           H  
ATOM   1330  HG2 LYS    78      81.730  32.120  26.430  0.00  0.00           H  
ATOM   1331  HD1 LYS    78      80.790  33.630  24.700  0.00  0.00           H  
ATOM   1332  HD2 LYS    78      80.460  32.060  23.840  0.00  0.00           H  
ATOM   1333  HE1 LYS    78      82.610  32.590  22.980  0.00  0.00           H  
ATOM   1334  HE2 LYS    78      83.090  31.610  24.440  0.00  0.00           H  
ATOM   1335  HZ1 LYS    78      83.310  33.700  25.660  0.00  0.00           H  
ATOM   1336  HZ2 LYS    78      82.870  34.580  24.300  0.00  0.00           H  
ATOM   1337  HZ3 LYS    78      84.300  33.670  24.290  0.00  0.00           H  
ATOM   1338  HT1 LYS    78      82.450  31.060  29.500  0.00  0.00           H  
ATOM   1339  HT2 LYS    78      81.920  30.090  28.080  0.00  0.00           H  
ATOM   1340  N   SER    79      49.850  56.380  67.500  0.00  0.00           N  
ATOM   1341  CA  SER    79      50.830  55.860  66.510  0.00  0.00           C  
ATOM   1342  C   SER    79      52.110  56.670  66.550  0.00  0.00           C  
ATOM   1343  O   SER    79      52.070  57.850  66.870  0.00  0.00           O  
ATOM   1344  CB  SER    79      50.240  55.880  65.080  0.00  0.00           C  
ATOM   1345  OG  SER    79      50.020  57.210  64.660  0.00  0.00           O  
ATOM   1346  HA  SER    79      51.010  54.840  66.770  0.00  0.00           H  
ATOM   1347  HB1 SER    79      49.260  55.370  65.070  0.00  0.00           H  
ATOM   1348  HB2 SER    79      50.920  55.350  64.370  0.00  0.00           H  
ATOM   1349  HG1 SER    79      50.220  57.270  63.720  0.00  0.00           H  
ATOM   1350  HT1 SER    79      50.280  56.370  68.450  0.00  0.00           H  
ATOM   1351  HT2 SER    79      48.990  55.790  67.480  0.00  0.00           H  
ATOM   1352  HT3 SER    79      49.650  57.360  67.210  0.00  0.00           H  
ATOM   1353  N   SER    80      53.270  56.090  66.220  0.00  0.00           N  
ATOM   1354  CA  SER    80      54.510  56.850  66.250  0.00  0.00           C  
ATOM   1355  C   SER    80      54.760  57.520  64.900  0.00  0.00           C  
ATOM   1356  O   SER    80      55.680  58.320  64.750  0.00  0.00           O  
ATOM   1357  CB  SER    80      55.690  55.920  66.570  0.00  0.00           C  
ATOM   1358  OG  SER    80      56.910  56.650  66.590  0.00  0.00           O  
ATOM   1359  HN  SER    80      53.320  55.140  65.950  0.00  0.00           H  
ATOM   1360  HA  SER    80      54.460  57.620  67.010  0.00  0.00           H  
ATOM   1361  HB1 SER    80      55.740  55.100  65.800  0.00  0.00           H  
ATOM   1362  HB2 SER    80      55.550  55.460  67.570  0.00  0.00           H  
ATOM   1363  HG1 SER    80      56.950  57.100  65.720  0.00  0.00           H  
ATOM   1364  N   ASP    81      53.910  57.240  63.910  0.00  0.00           N  
ATOM   1365  CA  ASP    81      54.080  57.790  62.600  0.00  0.00           C  
ATOM   1366  C   ASP    81      52.740  57.800  61.860  0.00  0.00           C  
ATOM   1367  O   ASP    81      52.510  57.110  60.880  0.00  0.00           O  
ATOM   1368  CB  ASP    81      55.130  56.990  61.790  0.00  0.00           C  
ATOM   1369  CG  ASP    81      54.790  55.510  61.820  0.00  0.00           C  
ATOM   1370  OD1 ASP    81      54.940  54.870  62.900  0.00  0.00           O  
ATOM   1371  OD2 ASP    81      54.270  55.050  60.780  0.00  0.00           O1-
ATOM   1372  HN  ASP    81      53.210  56.540  64.030  0.00  0.00           H  
ATOM   1373  HA  ASP    81      54.420  58.810  62.690  0.00  0.00           H  
ATOM   1374  HB1 ASP    81      56.130  57.120  62.230  0.00  0.00           H  
ATOM   1375  HB2 ASP    81      55.150  57.350  60.740  0.00  0.00           H  
ATOM   1376  N   PRO    82      51.810  58.620  62.280  0.00  0.00           N  
ATOM   1377  CA  PRO    82      50.490  58.680  61.650  0.00  0.00           C  
ATOM   1378  C   PRO    82      50.560  59.160  60.220  0.00  0.00           C  
ATOM   1379  O   PRO    82      49.710  58.820  59.410  0.00  0.00           O  
ATOM   1380  CB  PRO    82      49.700  59.660  62.520  0.00  0.00           C  
ATOM   1381  CG  PRO    82      50.620  60.140  63.660  0.00  0.00           C  
ATOM   1382  CD  PRO    82      51.980  59.540  63.410  0.00  0.00           C  
ATOM   1383  HA  PRO    82      50.060  57.690  61.600  0.00  0.00           H  
ATOM   1384  HB1 PRO    82      48.800  59.160  62.940  0.00  0.00           H  
ATOM   1385  HB2 PRO    82      49.350  60.540  61.940  0.00  0.00           H  
ATOM   1386  HG1 PRO    82      50.680  61.250  63.670  0.00  0.00           H  
ATOM   1387  HG2 PRO    82      50.220  59.790  64.640  0.00  0.00           H  
ATOM   1388  HD1 PRO    82      52.750  60.310  63.170  0.00  0.00           H  
ATOM   1389  HD2 PRO    82      52.320  59.000  64.320  0.00  0.00           H  
ATOM   1390  N   LEU    83      51.550  59.970  59.860  0.00  0.00           N  
ATOM   1391  CA  LEU    83      51.670  60.470  58.520  0.00  0.00           C  
ATOM   1392  C   LEU    83      52.100  59.420  57.560  0.00  0.00           C  
ATOM   1393  O   LEU    83      51.560  59.290  56.480  0.00  0.00           O  
ATOM   1394  CB  LEU    83      52.660  61.640  58.480  0.00  0.00           C  
ATOM   1395  CG  LEU    83      52.040  62.930  59.010  0.00  0.00           C  
ATOM   1396  CD1 LEU    83      51.520  62.780  60.440  0.00  0.00           C  
ATOM   1397  CD2 LEU    83      53.010  64.100  58.930  0.00  0.00           C  
ATOM   1398  HN  LEU    83      52.200  60.270  60.540  0.00  0.00           H  
ATOM   1399  HA  LEU    83      50.700  60.800  58.180  0.00  0.00           H  
ATOM   1400  HB1 LEU    83      53.020  61.830  57.440  0.00  0.00           H  
ATOM   1401  HB2 LEU    83      53.540  61.400  59.120  0.00  0.00           H  
ATOM   1402  HG  LEU    83      51.220  63.160  58.320  0.00  0.00           H  
ATOM   1403 HD11 LEU    83      52.260  62.190  61.020  0.00  0.00           H  
ATOM   1404 HD12 LEU    83      50.560  62.200  60.430  0.00  0.00           H  
ATOM   1405 HD13 LEU    83      51.350  63.750  60.930  0.00  0.00           H  
ATOM   1406 HD21 LEU    83      53.350  64.250  57.890  0.00  0.00           H  
ATOM   1407 HD22 LEU    83      53.890  63.870  59.580  0.00  0.00           H  
ATOM   1408 HD23 LEU    83      52.530  65.030  59.290  0.00  0.00           H  
ATOM   1409  N   VAL    84      53.100  58.620  57.940  0.00  0.00           N  
ATOM   1410  CA  VAL    84      53.580  57.550  57.090  0.00  0.00           C  
ATOM   1411  C   VAL    84      52.500  56.530  56.770  0.00  0.00           C  
ATOM   1412  O   VAL    84      52.160  56.280  55.620  0.00  0.00           O  
ATOM   1413  CB  VAL    84      54.730  56.820  57.770  0.00  0.00           C  
ATOM   1414  CG1 VAL    84      55.220  55.670  56.870  0.00  0.00           C  
ATOM   1415  CG2 VAL    84      55.880  57.800  58.030  0.00  0.00           C  
ATOM   1416  HN  VAL    84      53.520  58.720  58.840  0.00  0.00           H  
ATOM   1417  HA  VAL    84      53.910  57.970  56.150  0.00  0.00           H  
ATOM   1418  HB  VAL    84      54.390  56.400  58.740  0.00  0.00           H  
ATOM   1419 HG11 VAL    84      55.420  56.040  55.850  0.00  0.00           H  
ATOM   1420 HG12 VAL    84      54.470  54.850  56.820  0.00  0.00           H  
ATOM   1421 HG13 VAL    84      56.160  55.240  57.290  0.00  0.00           H  
ATOM   1422 HG21 VAL    84      55.540  58.630  58.680  0.00  0.00           H  
ATOM   1423 HG22 VAL    84      56.240  58.220  57.060  0.00  0.00           H  
ATOM   1424 HG23 VAL    84      56.710  57.270  58.530  0.00  0.00           H  
ATOM   1425  N   VAL    85      51.830  55.990  57.810  0.00  0.00           N  
ATOM   1426  CA  VAL    85      50.740  55.060  57.620  0.00  0.00           C  
ATOM   1427  C   VAL    85      49.580  55.680  56.870  0.00  0.00           C  
ATOM   1428  O   VAL    85      49.140  55.220  55.830  0.00  0.00           O  
ATOM   1429  CB  VAL    85      50.200  54.550  58.950  0.00  0.00           C  
ATOM   1430  CG1 VAL    85      51.330  53.830  59.690  0.00  0.00           C  
ATOM   1431  CG2 VAL    85      49.720  55.730  59.810  0.00  0.00           C  
ATOM   1432  HN  VAL    85      52.110  56.190  58.750  0.00  0.00           H  
ATOM   1433  HA  VAL    85      51.110  54.230  57.030  0.00  0.00           H  
ATOM   1434  HB  VAL    85      49.370  53.840  58.790  0.00  0.00           H  
ATOM   1435 HG11 VAL    85      52.110  54.540  60.030  0.00  0.00           H  
ATOM   1436 HG12 VAL    85      51.810  53.070  59.040  0.00  0.00           H  
ATOM   1437 HG13 VAL    85      50.940  53.310  60.590  0.00  0.00           H  
ATOM   1438 HG21 VAL    85      48.700  56.050  59.500  0.00  0.00           H  
ATOM   1439 HG22 VAL    85      50.420  56.580  59.690  0.00  0.00           H  
ATOM   1440 HG23 VAL    85      49.690  55.450  60.880  0.00  0.00           H  
ATOM   1441  N   ALA    86      49.120  56.870  57.260  0.00  0.00           N  
ATOM   1442  CA  ALA    86      48.050  57.540  56.570  0.00  0.00           C  
ATOM   1443  C   ALA    86      48.410  57.820  55.130  0.00  0.00           C  
ATOM   1444  O   ALA    86      47.560  57.920  54.240  0.00  0.00           O  
ATOM   1445  CB  ALA    86      47.800  58.870  57.260  0.00  0.00           C  
ATOM   1446  HN  ALA    86      49.440  57.280  58.120  0.00  0.00           H  
ATOM   1447  HA  ALA    86      47.180  56.890  56.590  0.00  0.00           H  
ATOM   1448  HB1 ALA    86      48.690  59.520  57.270  0.00  0.00           H  
ATOM   1449  HB2 ALA    86      47.460  58.720  58.310  0.00  0.00           H  
ATOM   1450  HB3 ALA    86      47.030  59.410  56.690  0.00  0.00           H  
ATOM   1451  N   ALA    87      49.710  57.890  54.840  0.00  0.00           N  
ATOM   1452  CA  ALA    87      50.180  58.060  53.500  0.00  0.00           C  
ATOM   1453  C   ALA    87      50.360  56.730  52.780  0.00  0.00           C  
ATOM   1454  O   ALA    87      50.410  56.630  51.560  0.00  0.00           O  
ATOM   1455  CB  ALA    87      51.520  58.780  53.540  0.00  0.00           C  
ATOM   1456  HN  ALA    87      50.400  57.750  55.560  0.00  0.00           H  
ATOM   1457  HA  ALA    87      49.470  58.660  52.960  0.00  0.00           H  
ATOM   1458  HB1 ALA    87      52.270  58.160  54.090  0.00  0.00           H  
ATOM   1459  HB2 ALA    87      51.430  59.750  54.060  0.00  0.00           H  
ATOM   1460  HB3 ALA    87      51.890  58.970  52.510  0.00  0.00           H  
ATOM   1461  N   ASN    88      50.470  55.610  53.490  0.00  0.00           N  
ATOM   1462  CA  ASN    88      50.590  54.310  52.890  0.00  0.00           C  
ATOM   1463  C   ASN    88      49.280  53.900  52.270  0.00  0.00           C  
ATOM   1464  O   ASN    88      49.240  53.310  51.190  0.00  0.00           O  
ATOM   1465  CB  ASN    88      51.060  53.280  53.950  0.00  0.00           C  
ATOM   1466  CG  ASN    88      49.920  52.470  54.600  0.00  0.00           C  
ATOM   1467  ND2 ASN    88      49.380  51.480  53.860  0.00  0.00           N  
ATOM   1468  OD1 ASN    88      49.440  52.750  55.690  0.00  0.00           O  
ATOM   1469  HN  ASN    88      50.440  55.670  54.500  0.00  0.00           H  
ATOM   1470  HA  ASN    88      51.310  54.390  52.090  0.00  0.00           H  
ATOM   1471  HB1 ASN    88      51.620  53.820  54.750  0.00  0.00           H  
ATOM   1472  HB2 ASN    88      51.760  52.560  53.460  0.00  0.00           H  
ATOM   1473 HD21 ASN    88      48.540  51.080  54.210  0.00  0.00           H  
ATOM   1474 HD22 ASN    88      49.700  51.320  52.930  0.00  0.00           H  
ATOM   1475  N   ILE    89      48.170  54.140  52.970  0.00  0.00           N  
ATOM   1476  CA  ILE    89      46.890  53.640  52.540  0.00  0.00           C  
ATOM   1477  C   ILE    89      46.610  54.180  51.140  0.00  0.00           C  
ATOM   1478  O   ILE    89      46.130  53.470  50.260  0.00  0.00           O  
ATOM   1479  CB  ILE    89      45.860  54.010  53.530  0.00  0.00           C  
ATOM   1480  CG1 ILE    89      46.190  53.850  54.990  0.00  0.00           C  
ATOM   1481  CG2 ILE    89      44.690  53.040  53.280  0.00  0.00           C  
ATOM   1482  CD  ILE    89      44.990  54.180  55.900  0.00  0.00           C  
ATOM   1483  HN  ILE    89      48.220  54.510  53.910  0.00  0.00           H  
ATOM   1484  HA  ILE    89      46.870  52.570  52.500  0.00  0.00           H  
ATOM   1485  HB  ILE    89      45.760  55.110  53.470  0.00  0.00           H  
ATOM   1486 HG11 ILE    89      47.030  54.510  55.260  0.00  0.00           H  
ATOM   1487 HG12 ILE    89      46.470  52.790  55.080  0.00  0.00           H  
ATOM   1488 HG21 ILE    89      44.630  52.030  53.640  0.00  0.00           H  
ATOM   1489 HG22 ILE    89      44.350  52.980  52.220  0.00  0.00           H  
ATOM   1490 HG23 ILE    89      43.860  53.450  53.880  0.00  0.00           H  
ATOM   1491  HD1 ILE    89      44.180  53.430  55.760  0.00  0.00           H  
ATOM   1492  HD2 ILE    89      44.570  55.190  55.670  0.00  0.00           H  
ATOM   1493  HD3 ILE    89      45.300  54.130  56.950  0.00  0.00           H  
ATOM   1494  N   ILE    90      47.010  55.440  50.880  0.00  0.00           N  
ATOM   1495  CA  ILE    90      46.960  56.010  49.530  0.00  0.00           C  
ATOM   1496  C   ILE    90      47.920  55.470  48.610  0.00  0.00           C  
ATOM   1497  O   ILE    90      47.630  55.270  47.440  0.00  0.00           O  
ATOM   1498  CB  ILE    90      47.220  57.490  49.490  0.00  0.00           C  
ATOM   1499  CG1 ILE    90      47.220  58.170  48.080  0.00  0.00           C  
ATOM   1500  CG2 ILE    90      48.320  57.970  50.370  0.00  0.00           C  
ATOM   1501  CD  ILE    90      46.840  59.680  48.190  0.00  0.00           C  
ATOM   1502  HN  ILE    90      47.380  56.020  51.610  0.00  0.00           H  
ATOM   1503  HA  ILE    90      46.030  55.750  49.010  0.00  0.00           H  
ATOM   1504  HB  ILE    90      46.510  57.960  50.110  0.00  0.00           H  
ATOM   1505 HG11 ILE    90      46.500  57.650  47.400  0.00  0.00           H  
ATOM   1506 HG12 ILE    90      48.180  57.960  47.610  0.00  0.00           H  
ATOM   1507 HG21 ILE    90      49.210  57.610  49.840  0.00  0.00           H  
ATOM   1508 HG22 ILE    90      48.210  57.570  51.400  0.00  0.00           H  
ATOM   1509 HG23 ILE    90      48.310  59.070  50.420  0.00  0.00           H  
ATOM   1510  HD1 ILE    90      47.440  60.170  48.970  0.00  0.00           H  
ATOM   1511  HD2 ILE    90      45.850  59.980  48.560  0.00  0.00           H  
ATOM   1512  HD3 ILE    90      46.930  60.150  47.200  0.00  0.00           H  
ATOM   1513  N   GLY    91      49.120  55.220  49.110  0.00  0.00           N  
ATOM   1514  CA  GLY    91      50.170  54.690  48.280  0.00  0.00           C  
ATOM   1515  C   GLY    91      49.770  53.360  47.690  0.00  0.00           C  
ATOM   1516  O   GLY    91      49.960  53.110  46.500  0.00  0.00           O  
ATOM   1517  HN  GLY    91      49.290  55.430  50.080  0.00  0.00           H  
ATOM   1518  HA1 GLY    91      51.030  54.550  48.900  0.00  0.00           H  
ATOM   1519  HA2 GLY    91      50.340  55.400  47.480  0.00  0.00           H  
ATOM   1520  N   ILE    92      49.150  52.490  48.500  0.00  0.00           N  
ATOM   1521  CA  ILE    92      48.660  51.220  48.030  0.00  0.00           C  
ATOM   1522  C   ILE    92      47.530  51.350  47.050  0.00  0.00           C  
ATOM   1523  O   ILE    92      47.620  50.900  45.910  0.00  0.00           O  
ATOM   1524  CB  ILE    92      48.180  50.360  49.180  0.00  0.00           C  
ATOM   1525  CG1 ILE    92      49.310  50.150  50.190  0.00  0.00           C  
ATOM   1526  CG2 ILE    92      47.690  49.010  48.630  0.00  0.00           C  
ATOM   1527  CD  ILE    92      48.780  49.460  51.450  0.00  0.00           C  
ATOM   1528  HN  ILE    92      48.980  52.730  49.470  0.00  0.00           H  
ATOM   1529  HA  ILE    92      49.470  50.720  47.520  0.00  0.00           H  
ATOM   1530  HB  ILE    92      47.330  50.870  49.700  0.00  0.00           H  
ATOM   1531 HG11 ILE    92      49.750  51.120  50.480  0.00  0.00           H  
ATOM   1532 HG12 ILE    92      50.110  49.540  49.720  0.00  0.00           H  
ATOM   1533 HG21 ILE    92      48.470  48.540  48.000  0.00  0.00           H  
ATOM   1534 HG22 ILE    92      46.750  49.110  48.060  0.00  0.00           H  
ATOM   1535 HG23 ILE    92      47.520  48.330  49.480  0.00  0.00           H  
ATOM   1536  HD1 ILE    92      48.520  48.400  51.220  0.00  0.00           H  
ATOM   1537  HD2 ILE    92      47.870  49.960  51.820  0.00  0.00           H  
ATOM   1538  HD3 ILE    92      49.560  49.440  52.240  0.00  0.00           H  
ATOM   1539  N   LEU    93      46.460  52.090  47.430  0.00  0.00           N  
ATOM   1540  CA  LEU    93      45.360  52.340  46.520  0.00  0.00           C  
ATOM   1541  C   LEU    93      45.830  52.930  45.210  0.00  0.00           C  
ATOM   1542  O   LEU    93      45.340  52.600  44.140  0.00  0.00           O  
ATOM   1543  CB  LEU    93      44.370  53.320  47.150  0.00  0.00           C  
ATOM   1544  CG  LEU    93      43.320  52.580  47.980  0.00  0.00           C  
ATOM   1545  CD1 LEU    93      42.830  53.460  49.120  0.00  0.00           C  
ATOM   1546  CD2 LEU    93      42.140  52.170  47.090  0.00  0.00           C  
ATOM   1547  HN  LEU    93      46.380  52.440  48.360  0.00  0.00           H  
ATOM   1548  HA  LEU    93      44.860  51.410  46.300  0.00  0.00           H  
ATOM   1549  HB1 LEU    93      43.830  53.920  46.370  0.00  0.00           H  
ATOM   1550  HB2 LEU    93      44.930  54.030  47.800  0.00  0.00           H  
ATOM   1551  HG  LEU    93      43.780  51.660  48.420  0.00  0.00           H  
ATOM   1552 HD11 LEU    93      42.360  54.390  48.710  0.00  0.00           H  
ATOM   1553 HD12 LEU    93      43.670  53.760  49.770  0.00  0.00           H  
ATOM   1554 HD13 LEU    93      42.070  52.930  49.720  0.00  0.00           H  
ATOM   1555 HD21 LEU    93      42.490  51.520  46.260  0.00  0.00           H  
ATOM   1556 HD22 LEU    93      41.670  53.080  46.650  0.00  0.00           H  
ATOM   1557 HD23 LEU    93      41.380  51.620  47.680  0.00  0.00           H  
ATOM   1558  N   HSP    94      46.860  53.790  45.270  0.00  0.00           N  
ATOM   1559  CA  HSP    94      47.470  54.300  44.080  0.00  0.00           C  
ATOM   1560  C   HSP    94      47.910  53.200  43.140  0.00  0.00           C  
ATOM   1561  O   HSP    94      47.540  53.190  41.970  0.00  0.00           O  
ATOM   1562  CB  HSP    94      48.710  55.180  44.410  0.00  0.00           C  
ATOM   1563  CG  HSP    94      49.910  54.920  43.520  0.00  0.00           C  
ATOM   1564  CD2 HSP    94      51.090  54.330  43.780  0.00  0.00           C  
ATOM   1565  ND1 HSP    94      49.820  55.040  42.160  0.00  0.00           N  
ATOM   1566  CE1 HSP    94      50.910  54.570  41.610  0.00  0.00           C  
ATOM   1567  NE2 HSP    94      51.690  54.120  42.570  0.00  0.00           N  
ATOM   1568  HN  HSP    94      47.280  54.010  46.160  0.00  0.00           H  
ATOM   1569  HA  HSP    94      46.730  54.900  43.570  0.00  0.00           H  
ATOM   1570  HB1 HSP    94      49.000  55.000  45.470  0.00  0.00           H  
ATOM   1571  HB2 HSP    94      48.440  56.250  44.350  0.00  0.00           H  
ATOM   1572  HD1 HSP    94      48.990  55.370  41.680  0.00  0.00           H  
ATOM   1573  HD2 HSP    94      51.530  54.040  44.730  0.00  0.00           H  
ATOM   1574  HE1 HSP    94      51.130  54.600  40.550  0.00  0.00           H  
ATOM   1575  HE2 HSP    94      52.630  53.840  42.450  0.00  0.00           H  
ATOM   1576  N   LEU    95      48.780  52.290  43.610  0.00  0.00           N  
ATOM   1577  CA  LEU    95      49.260  51.210  42.780  0.00  0.00           C  
ATOM   1578  C   LEU    95      48.140  50.410  42.170  0.00  0.00           C  
ATOM   1579  O   LEU    95      48.130  50.240  40.960  0.00  0.00           O  
ATOM   1580  CB  LEU    95      50.110  50.250  43.610  0.00  0.00           C  
ATOM   1581  CG  LEU    95      51.560  50.730  43.710  0.00  0.00           C  
ATOM   1582  CD1 LEU    95      52.320  49.870  44.720  0.00  0.00           C  
ATOM   1583  CD2 LEU    95      52.220  50.650  42.340  0.00  0.00           C  
ATOM   1584  HN  LEU    95      49.120  52.350  44.550  0.00  0.00           H  
ATOM   1585  HA  LEU    95      49.840  51.620  41.960  0.00  0.00           H  
ATOM   1586  HB1 LEU    95      50.110  49.230  43.160  0.00  0.00           H  
ATOM   1587  HB2 LEU    95      49.670  50.170  44.630  0.00  0.00           H  
ATOM   1588  HG  LEU    95      51.580  51.780  44.060  0.00  0.00           H  
ATOM   1589 HD11 LEU    95      52.310  48.810  44.390  0.00  0.00           H  
ATOM   1590 HD12 LEU    95      51.840  49.940  45.720  0.00  0.00           H  
ATOM   1591 HD13 LEU    95      53.380  50.200  44.800  0.00  0.00           H  
ATOM   1592 HD21 LEU    95      52.370  51.650  41.900  0.00  0.00           H  
ATOM   1593 HD22 LEU    95      51.580  50.070  41.640  0.00  0.00           H  
ATOM   1594 HD23 LEU    95      53.200  50.120  42.430  0.00  0.00           H  
ATOM   1595  N   ILE    96      47.120  50.050  42.960  0.00  0.00           N  
ATOM   1596  CA  ILE    96      45.950  49.380  42.450  0.00  0.00           C  
ATOM   1597  C   ILE    96      45.310  50.150  41.300  0.00  0.00           C  
ATOM   1598  O   ILE    96      44.790  49.570  40.340  0.00  0.00           O  
ATOM   1599  CB  ILE    96      44.910  49.170  43.530  0.00  0.00           C  
ATOM   1600  CG1 ILE    96      45.350  48.050  44.480  0.00  0.00           C  
ATOM   1601  CG2 ILE    96      43.540  48.830  42.930  0.00  0.00           C  
ATOM   1602  CD  ILE    96      44.730  48.230  45.860  0.00  0.00           C  
ATOM   1603  HN  ILE    96      47.150  50.270  43.940  0.00  0.00           H  
ATOM   1604  HA  ILE    96      46.260  48.420  42.060  0.00  0.00           H  
ATOM   1605  HB  ILE    96      44.830  50.110  44.120  0.00  0.00           H  
ATOM   1606 HG11 ILE    96      46.460  48.040  44.580  0.00  0.00           H  
ATOM   1607 HG12 ILE    96      45.040  47.070  44.050  0.00  0.00           H  
ATOM   1608 HG21 ILE    96      43.650  48.000  42.210  0.00  0.00           H  
ATOM   1609 HG22 ILE    96      43.110  49.710  42.400  0.00  0.00           H  
ATOM   1610 HG23 ILE    96      42.830  48.530  43.730  0.00  0.00           H  
ATOM   1611  HD1 ILE    96      43.620  48.240  45.780  0.00  0.00           H  
ATOM   1612  HD2 ILE    96      45.050  49.200  46.300  0.00  0.00           H  
ATOM   1613  HD3 ILE    96      45.030  47.410  46.540  0.00  0.00           H  
ATOM   1614  N   LEU    97      45.350  51.470  41.330  0.00  0.00           N  
ATOM   1615  CA  LEU    97      44.820  52.260  40.250  0.00  0.00           C  
ATOM   1616  C   LEU    97      45.760  52.360  39.080  0.00  0.00           C  
ATOM   1617  O   LEU    97      45.410  51.990  37.970  0.00  0.00           O  
ATOM   1618  CB  LEU    97      44.540  53.680  40.750  0.00  0.00           C  
ATOM   1619  CG  LEU    97      43.970  54.560  39.630  0.00  0.00           C  
ATOM   1620  CD1 LEU    97      42.780  55.350  40.150  0.00  0.00           C  
ATOM   1621  CD2 LEU    97      45.050  55.510  39.100  0.00  0.00           C  
ATOM   1622  HN  LEU    97      45.820  51.940  42.080  0.00  0.00           H  
ATOM   1623  HA  LEU    97      43.910  51.810  39.900  0.00  0.00           H  
ATOM   1624  HB1 LEU    97      45.460  54.140  41.140  0.00  0.00           H  
ATOM   1625  HB2 LEU    97      43.820  53.620  41.590  0.00  0.00           H  
ATOM   1626  HG  LEU    97      43.620  53.910  38.790  0.00  0.00           H  
ATOM   1627 HD11 LEU    97      43.100  56.010  40.980  0.00  0.00           H  
ATOM   1628 HD12 LEU    97      41.990  54.660  40.530  0.00  0.00           H  
ATOM   1629 HD13 LEU    97      42.350  55.980  39.340  0.00  0.00           H  
ATOM   1630 HD21 LEU    97      45.840  54.960  38.550  0.00  0.00           H  
ATOM   1631 HD22 LEU    97      45.520  56.050  39.960  0.00  0.00           H  
ATOM   1632 HD23 LEU    97      44.600  56.250  38.410  0.00  0.00           H  
ATOM   1633  N   TRP    98      47.000  52.830  39.280  0.00  0.00           N  
ATOM   1634  CA  TRP    98      47.980  52.940  38.210  0.00  0.00           C  
ATOM   1635  C   TRP    98      48.100  51.620  37.440  0.00  0.00           C  
ATOM   1636  O   TRP    98      48.150  51.560  36.220  0.00  0.00           O  
ATOM   1637  CB  TRP    98      49.360  53.360  38.810  0.00  0.00           C  
ATOM   1638  CG  TRP    98      50.540  52.670  38.200  0.00  0.00           C  
ATOM   1639  CD1 TRP    98      51.300  51.730  38.820  0.00  0.00           C  
ATOM   1640  CD2 TRP    98      50.890  52.640  36.790  0.00  0.00           C  
ATOM   1641  CE2 TRP    98      51.930  51.710  36.660  0.00  0.00           C  
ATOM   1642  CE3 TRP    98      50.410  53.290  35.660  0.00  0.00           C  
ATOM   1643  NE1 TRP    98      52.170  51.180  37.910  0.00  0.00           N  
ATOM   1644  CZ2 TRP    98      52.530  51.460  35.420  0.00  0.00           C  
ATOM   1645  CZ3 TRP    98      51.000  53.060  34.410  0.00  0.00           C  
ATOM   1646  CH2 TRP    98      52.050  52.150  34.300  0.00  0.00           C  
ATOM   1647  HN  TRP    98      47.250  53.160  40.200  0.00  0.00           H  
ATOM   1648  HA  TRP    98      47.650  53.700  37.510  0.00  0.00           H  
ATOM   1649  HB1 TRP    98      49.330  53.150  39.900  0.00  0.00           H  
ATOM   1650  HB2 TRP    98      49.500  54.450  38.670  0.00  0.00           H  
ATOM   1651  HD1 TRP    98      51.210  51.460  39.860  0.00  0.00           H  
ATOM   1652  HE1 TRP    98      52.850  50.520  38.100  0.00  0.00           H  
ATOM   1653  HE3 TRP    98      49.570  53.960  35.740  0.00  0.00           H  
ATOM   1654  HZ2 TRP    98      53.370  50.810  35.320  0.00  0.00           H  
ATOM   1655  HZ3 TRP    98      50.640  53.590  33.540  0.00  0.00           H  
ATOM   1656  HH2 TRP    98      52.530  52.030  33.330  0.00  0.00           H  
ATOM   1657  N   ILE    99      48.180  50.510  38.180  0.00  0.00           N  
ATOM   1658  CA  ILE    99      48.270  49.210  37.560  0.00  0.00           C  
ATOM   1659  C   ILE    99      47.000  48.820  36.850  0.00  0.00           C  
ATOM   1660  O   ILE    99      47.010  48.300  35.730  0.00  0.00           O  
ATOM   1661  CB  ILE    99      48.610  48.150  38.580  0.00  0.00           C  
ATOM   1662  CG1 ILE    99      49.150  46.890  37.890  0.00  0.00           C  
ATOM   1663  CG2 ILE    99      47.390  47.780  39.430  0.00  0.00           C  
ATOM   1664  CD  ILE    99      49.120  45.690  38.840  0.00  0.00           C  
ATOM   1665  HN  ILE    99      48.110  50.540  39.190  0.00  0.00           H  
ATOM   1666  HA  ILE    99      49.050  49.270  36.820  0.00  0.00           H  
ATOM   1667  HB  ILE    99      49.380  48.570  39.260  0.00  0.00           H  
ATOM   1668 HG11 ILE    99      50.180  47.080  37.530  0.00  0.00           H  
ATOM   1669 HG12 ILE    99      48.520  46.650  37.000  0.00  0.00           H  
ATOM   1670 HG21 ILE    99      46.730  47.090  38.870  0.00  0.00           H  
ATOM   1671 HG22 ILE    99      46.820  48.690  39.660  0.00  0.00           H  
ATOM   1672 HG23 ILE    99      47.680  47.320  40.390  0.00  0.00           H  
ATOM   1673  HD1 ILE    99      48.140  45.170  38.800  0.00  0.00           H  
ATOM   1674  HD2 ILE    99      49.280  46.040  39.880  0.00  0.00           H  
ATOM   1675  HD3 ILE    99      49.940  44.990  38.590  0.00  0.00           H  
ATOM   1676  N   LEU   100      45.830  49.120  37.450  0.00  0.00           N  
ATOM   1677  CA  LEU   100      44.560  48.800  36.860  0.00  0.00           C  
ATOM   1678  C   LEU   100      44.410  49.530  35.550  0.00  0.00           C  
ATOM   1679  O   LEU   100      43.780  49.070  34.620  0.00  0.00           O  
ATOM   1680  CB  LEU   100      43.400  49.160  37.800  0.00  0.00           C  
ATOM   1681  CG  LEU   100      42.040  48.970  37.140  0.00  0.00           C  
ATOM   1682  CD1 LEU   100      41.080  48.270  38.090  0.00  0.00           C  
ATOM   1683  CD2 LEU   100      41.470  50.320  36.700  0.00  0.00           C  
ATOM   1684  HN  LEU   100      45.810  49.520  38.380  0.00  0.00           H  
ATOM   1685  HA  LEU   100      44.520  47.730  36.670  0.00  0.00           H  
ATOM   1686  HB1 LEU   100      43.510  50.230  38.120  0.00  0.00           H  
ATOM   1687  HB2 LEU   100      43.450  48.540  38.720  0.00  0.00           H  
ATOM   1688  HG  LEU   100      42.160  48.310  36.250  0.00  0.00           H  
ATOM   1689 HD11 LEU   100      40.930  48.890  39.000  0.00  0.00           H  
ATOM   1690 HD12 LEU   100      41.490  47.280  38.400  0.00  0.00           H  
ATOM   1691 HD13 LEU   100      40.100  48.110  37.590  0.00  0.00           H  
ATOM   1692 HD21 LEU   100      42.170  50.830  36.000  0.00  0.00           H  
ATOM   1693 HD22 LEU   100      41.330  50.970  37.590  0.00  0.00           H  
ATOM   1694 HD23 LEU   100      40.500  50.180  36.190  0.00  0.00           H  
ATOM   1695  N   ASP   101      44.990  50.730  35.460  0.00  0.00           N  
ATOM   1696  CA  ASP   101      44.970  51.470  34.230  0.00  0.00           C  
ATOM   1697  C   ASP   101      45.850  50.840  33.190  0.00  0.00           C  
ATOM   1698  O   ASP   101      45.480  50.700  32.040  0.00  0.00           O  
ATOM   1699  CB  ASP   101      45.400  52.920  34.470  0.00  0.00           C  
ATOM   1700  CG  ASP   101      45.890  53.600  33.190  0.00  0.00           C  
ATOM   1701  OD1 ASP   101      47.070  53.400  32.790  0.00  0.00           O  
ATOM   1702  OD2 ASP   101      45.070  54.300  32.560  0.00  0.00           O1-
ATOM   1703  HN  ASP   101      45.550  51.080  36.210  0.00  0.00           H  
ATOM   1704  HA  ASP   101      43.950  51.460  33.840  0.00  0.00           H  
ATOM   1705  HB1 ASP   101      46.230  52.930  35.210  0.00  0.00           H  
ATOM   1706  HB2 ASP   101      44.550  53.490  34.900  0.00  0.00           H  
ATOM   1707  N   ARG   102      47.080  50.430  33.530  0.00  0.00           N  
ATOM   1708  CA  ARG   102      47.960  49.860  32.540  0.00  0.00           C  
ATOM   1709  C   ARG   102      47.340  48.630  31.890  0.00  0.00           C  
ATOM   1710  O   ARG   102      47.520  48.340  30.710  0.00  0.00           O  
ATOM   1711  CB  ARG   102      49.280  49.460  33.210  0.00  0.00           C  
ATOM   1712  CG  ARG   102      50.270  48.860  32.200  0.00  0.00           C  
ATOM   1713  CD  ARG   102      51.610  48.670  32.840  0.00  0.00           C  
ATOM   1714  NE  ARG   102      52.440  47.800  31.960  0.00  0.00           N  
ATOM   1715  CZ  ARG   102      53.740  47.710  32.110  0.00  0.00           C  
ATOM   1716  NH1 ARG   102      54.320  48.420  33.050  0.00  0.00           N1+
ATOM   1717  NH2 ARG   102      54.480  46.980  31.330  0.00  0.00           N  
ATOM   1718  HN  ARG   102      47.420  50.640  34.440  0.00  0.00           H  
ATOM   1719  HA  ARG   102      48.160  50.590  31.760  0.00  0.00           H  
ATOM   1720  HB1 ARG   102      49.070  48.710  34.010  0.00  0.00           H  
ATOM   1721  HB2 ARG   102      49.730  50.350  33.700  0.00  0.00           H  
ATOM   1722  HG1 ARG   102      50.350  49.560  31.330  0.00  0.00           H  
ATOM   1723  HG2 ARG   102      49.870  47.900  31.820  0.00  0.00           H  
ATOM   1724  HD1 ARG   102      51.500  48.160  33.830  0.00  0.00           H  
ATOM   1725  HD2 ARG   102      52.100  49.660  32.970  0.00  0.00           H  
ATOM   1726  HE  ARG   102      52.030  47.260  31.230  0.00  0.00           H  
ATOM   1727 HH11 ARG   102      53.750  48.970  33.640  0.00  0.00           H  
ATOM   1728 HH12 ARG   102      55.300  48.320  33.240  0.00  0.00           H  
ATOM   1729 HH21 ARG   102      54.090  46.370  30.640  0.00  0.00           H  
ATOM   1730 HH22 ARG   102      55.450  46.850  31.500  0.00  0.00           H  
ATOM   1731  N   LEU   103      46.550  47.880  32.670  0.00  0.00           N  
ATOM   1732  CA  LEU   103      45.870  46.730  32.140  0.00  0.00           C  
ATOM   1733  C   LEU   103      44.580  47.090  31.440  0.00  0.00           C  
ATOM   1734  O   LEU   103      44.330  46.730  30.290  0.00  0.00           O  
ATOM   1735  CB  LEU   103      45.570  45.750  33.280  0.00  0.00           C  
ATOM   1736  CG  LEU   103      46.690  44.710  33.400  0.00  0.00           C  
ATOM   1737  CD1 LEU   103      48.050  45.390  33.580  0.00  0.00           C  
ATOM   1738  CD2 LEU   103      46.410  43.760  34.560  0.00  0.00           C  
ATOM   1739  HN  LEU   103      46.390  48.140  33.630  0.00  0.00           H  
ATOM   1740  HA  LEU   103      46.500  46.250  31.400  0.00  0.00           H  
ATOM   1741  HB1 LEU   103      44.610  45.200  33.110  0.00  0.00           H  
ATOM   1742  HB2 LEU   103      45.500  46.300  34.240  0.00  0.00           H  
ATOM   1743  HG  LEU   103      46.680  44.170  32.430  0.00  0.00           H  
ATOM   1744 HD11 LEU   103      47.980  46.120  34.410  0.00  0.00           H  
ATOM   1745 HD12 LEU   103      48.340  45.930  32.660  0.00  0.00           H  
ATOM   1746 HD13 LEU   103      48.830  44.640  33.820  0.00  0.00           H  
ATOM   1747 HD21 LEU   103      45.440  43.240  34.410  0.00  0.00           H  
ATOM   1748 HD22 LEU   103      46.370  44.330  35.510  0.00  0.00           H  
ATOM   1749 HD23 LEU   103      47.220  43.010  34.640  0.00  0.00           H  
ATOM   1750  N   PHE   104      43.740  47.870  32.110  0.00  0.00           N  
ATOM   1751  CA  PHE   104      42.470  48.280  31.560  0.00  0.00           C  
ATOM   1752  C   PHE   104      42.570  49.630  30.970  0.00  0.00           C  
ATOM   1753  O   PHE   104      41.630  50.420  31.060  0.00  0.00           O  
ATOM   1754  CB  PHE   104      41.390  48.340  32.650  0.00  0.00           C  
ATOM   1755  CG  PHE   104      41.260  46.980  33.170  0.00  0.00           C  
ATOM   1756  CD1 PHE   104      42.090  46.380  34.140  0.00  0.00           C  
ATOM   1757  CD2 PHE   104      40.330  46.240  32.560  0.00  0.00           C  
ATOM   1758  CE1 PHE   104      41.890  45.050  34.580  0.00  0.00           C  
ATOM   1759  CE2 PHE   104      40.360  44.900  32.940  0.00  0.00           C  
ATOM   1760  CZ  PHE   104      40.920  44.300  34.020  0.00  0.00           C  
ATOM   1761  HN  PHE   104      43.920  48.160  33.050  0.00  0.00           H  
ATOM   1762  HA  PHE   104      42.170  47.600  30.770  0.00  0.00           H  
ATOM   1763  HB1 PHE   104      40.420  48.710  32.240  0.00  0.00           H  
ATOM   1764  HB2 PHE   104      41.680  48.960  33.500  0.00  0.00           H  
ATOM   1765  HD1 PHE   104      42.920  46.910  34.480  0.00  0.00           H  
ATOM   1766  HD2 PHE   104      39.600  46.750  31.930  0.00  0.00           H  
ATOM   1767  HE1 PHE   104      42.480  44.560  35.290  0.00  0.00           H  
ATOM   1768  HE2 PHE   104      39.530  44.470  33.260  0.00  0.00           H  
ATOM   1769  HZ  PHE   104      40.540  43.320  34.370  0.00  0.00           H  
ATOM   1770  N   PHE   105      43.680  49.970  30.310  0.00  0.00           N  
ATOM   1771  CA  PHE   105      43.900  51.290  29.740  0.00  0.00           C  
ATOM   1772  C   PHE   105      42.730  51.680  28.860  0.00  0.00           C  
ATOM   1773  O   PHE   105      42.350  52.840  28.720  0.00  0.00           O  
ATOM   1774  CB  PHE   105      45.220  51.320  28.930  0.00  0.00           C  
ATOM   1775  CG  PHE   105      45.280  52.490  27.980  0.00  0.00           C  
ATOM   1776  CD1 PHE   105      45.450  53.780  28.480  0.00  0.00           C  
ATOM   1777  CD2 PHE   105      45.030  52.290  26.610  0.00  0.00           C  
ATOM   1778  CE1 PHE   105      45.430  54.880  27.610  0.00  0.00           C  
ATOM   1779  CE2 PHE   105      45.030  53.390  25.740  0.00  0.00           C  
ATOM   1780  CZ  PHE   105      45.220  54.680  26.240  0.00  0.00           C  
ATOM   1781  HN  PHE   105      44.490  49.370  30.350  0.00  0.00           H  
ATOM   1782  HA  PHE   105      43.990  52.020  30.550  0.00  0.00           H  
ATOM   1783  HB1 PHE   105      45.290  50.380  28.340  0.00  0.00           H  
ATOM   1784  HB2 PHE   105      46.100  51.380  29.600  0.00  0.00           H  
ATOM   1785  HD1 PHE   105      45.580  53.930  29.550  0.00  0.00           H  
ATOM   1786  HD2 PHE   105      44.860  51.290  26.240  0.00  0.00           H  
ATOM   1787  HE1 PHE   105      45.560  55.870  27.990  0.00  0.00           H  
ATOM   1788  HE2 PHE   105      44.850  53.230  24.690  0.00  0.00           H  
ATOM   1789  HZ  PHE   105      45.220  55.520  25.560  0.00  0.00           H  
ATOM   1790  N   LYS   106      42.120  50.680  28.220  0.00  0.00           N  
ATOM   1791  CA  LYS   106      40.950  50.920  27.430  0.00  0.00           C  
ATOM   1792  C   LYS   106      39.770  51.450  28.220  0.00  0.00           C  
ATOM   1793  O   LYS   106      39.150  52.450  27.870  0.00  0.00           O  
ATOM   1794  CB  LYS   106      40.520  49.640  26.730  0.00  0.00           C  
ATOM   1795  CG  LYS   106      39.350  49.900  25.790  0.00  0.00           C  
ATOM   1796  CD  LYS   106      39.210  48.770  24.780  0.00  0.00           C  
ATOM   1797  CE  LYS   106      38.070  49.070  23.820  0.00  0.00           C  
ATOM   1798  NZ  LYS   106      38.610  49.190  22.450  0.00  0.00           N1+
ATOM   1799  HN  LYS   106      42.400  49.730  28.400  0.00  0.00           H  
ATOM   1800  HA  LYS   106      41.210  51.670  26.700  0.00  0.00           H  
ATOM   1801  HB1 LYS   106      40.240  48.860  27.480  0.00  0.00           H  
ATOM   1802  HB2 LYS   106      41.390  49.240  26.150  0.00  0.00           H  
ATOM   1803  HG1 LYS   106      39.520  50.860  25.250  0.00  0.00           H  
ATOM   1804  HG2 LYS   106      38.410  50.000  26.390  0.00  0.00           H  
ATOM   1805  HD1 LYS   106      39.000  47.820  25.330  0.00  0.00           H  
ATOM   1806  HD2 LYS   106      40.180  48.630  24.250  0.00  0.00           H  
ATOM   1807  HE1 LYS   106      37.570  50.030  24.080  0.00  0.00           H  
ATOM   1808  HE2 LYS   106      37.310  48.260  23.860  0.00  0.00           H  
ATOM   1809  HZ1 LYS   106      39.060  48.290  22.170  0.00  0.00           H  
ATOM   1810  HZ2 LYS   106      39.310  49.960  22.410  0.00  0.00           H  
ATOM   1811  HZ3 LYS   106      37.820  49.400  21.810  0.00  0.00           H  
ATOM   1812  N   SER   107      39.460  50.810  29.350  0.00  0.00           N  
ATOM   1813  CA  SER   107      38.370  51.250  30.210  0.00  0.00           C  
ATOM   1814  C   SER   107      38.540  52.670  30.660  0.00  0.00           C  
ATOM   1815  O   SER   107      37.630  53.490  30.570  0.00  0.00           O  
ATOM   1816  CB  SER   107      38.270  50.370  31.470  0.00  0.00           C  
ATOM   1817  OG  SER   107      38.340  49.000  31.080  0.00  0.00           O  
ATOM   1818  HN  SER   107      39.940  49.990  29.650  0.00  0.00           H  
ATOM   1819  HA  SER   107      37.450  51.180  29.650  0.00  0.00           H  
ATOM   1820  HB1 SER   107      37.310  50.540  31.990  0.00  0.00           H  
ATOM   1821  HB2 SER   107      39.110  50.600  32.170  0.00  0.00           H  
ATOM   1822  HG1 SER   107      38.350  48.480  31.880  0.00  0.00           H  
ATOM   1823  N   ILE   108      39.760  53.040  31.090  0.00  0.00           N  
ATOM   1824  CA  ILE   108      40.070  54.400  31.510  0.00  0.00           C  
ATOM   1825  C   ILE   108      39.790  55.400  30.420  0.00  0.00           C  
ATOM   1826  O   ILE   108      39.100  56.400  30.620  0.00  0.00           O  
ATOM   1827  CB  ILE   108      41.530  54.540  31.890  0.00  0.00           C  
ATOM   1828  CG1 ILE   108      41.940  53.370  32.790  0.00  0.00           C  
ATOM   1829  CG2 ILE   108      41.750  55.870  32.630  0.00  0.00           C  
ATOM   1830  CD  ILE   108      40.960  53.170  33.950  0.00  0.00           C  
ATOM   1831  HN  ILE   108      40.500  52.370  31.190  0.00  0.00           H  
ATOM   1832  HA  ILE   108      39.440  54.650  32.350  0.00  0.00           H  
ATOM   1833  HB  ILE   108      42.180  54.520  30.980  0.00  0.00           H  
ATOM   1834 HG11 ILE   108      42.950  53.550  33.190  0.00  0.00           H  
ATOM   1835 HG12 ILE   108      42.010  52.440  32.180  0.00  0.00           H  
ATOM   1836 HG21 ILE   108      41.030  55.970  33.470  0.00  0.00           H  
ATOM   1837 HG22 ILE   108      41.630  56.740  31.960  0.00  0.00           H  
ATOM   1838 HG23 ILE   108      42.780  55.880  33.070  0.00  0.00           H  
ATOM   1839  HD1 ILE   108      39.980  52.810  33.570  0.00  0.00           H  
ATOM   1840  HD2 ILE   108      40.780  54.150  34.460  0.00  0.00           H  
ATOM   1841  HD3 ILE   108      41.350  52.440  34.680  0.00  0.00           H  
ATOM   1842  N   TYR   109      40.210  55.100  29.180  0.00  0.00           N  
ATOM   1843  CA  TYR   109      39.910  55.960  28.050  0.00  0.00           C  
ATOM   1844  C   TYR   109      38.410  56.170  27.880  0.00  0.00           C  
ATOM   1845  O   TYR   109      37.920  57.260  27.610  0.00  0.00           O  
ATOM   1846  CB  TYR   109      40.470  55.340  26.760  0.00  0.00           C  
ATOM   1847  CG  TYR   109      40.230  56.240  25.580  0.00  0.00           C  
ATOM   1848  CD1 TYR   109      39.040  56.140  24.840  0.00  0.00           C  
ATOM   1849  CD2 TYR   109      41.180  57.210  25.240  0.00  0.00           C  
ATOM   1850  CE1 TYR   109      38.800  57.010  23.770  0.00  0.00           C  
ATOM   1851  CE2 TYR   109      40.940  58.060  24.160  0.00  0.00           C  
ATOM   1852  CZ  TYR   109      39.760  57.960  23.420  0.00  0.00           C  
ATOM   1853  OH  TYR   109      39.520  58.800  22.330  0.00  0.00           O  
ATOM   1854  HN  TYR   109      40.770  54.280  29.020  0.00  0.00           H  
ATOM   1855  HA  TYR   109      40.370  56.920  28.220  0.00  0.00           H  
ATOM   1856  HB1 TYR   109      39.980  54.360  26.550  0.00  0.00           H  
ATOM   1857  HB2 TYR   109      41.560  55.170  26.860  0.00  0.00           H  
ATOM   1858  HD1 TYR   109      38.290  55.420  25.120  0.00  0.00           H  
ATOM   1859  HD2 TYR   109      42.090  57.290  25.810  0.00  0.00           H  
ATOM   1860  HE1 TYR   109      37.890  56.930  23.200  0.00  0.00           H  
ATOM   1861  HE2 TYR   109      41.670  58.810  23.930  0.00  0.00           H  
ATOM   1862  HH  TYR   109      38.600  59.090  22.400  0.00  0.00           H  
ATOM   1863  N   ARG   110      37.630  55.100  28.060  0.00  0.00           N  
ATOM   1864  CA  ARG   110      36.210  55.230  27.960  0.00  0.00           C  
ATOM   1865  C   ARG   110      35.650  56.070  29.100  0.00  0.00           C  
ATOM   1866  O   ARG   110      34.730  56.830  28.910  0.00  0.00           O  
ATOM   1867  CB  ARG   110      35.620  53.840  27.960  0.00  0.00           C  
ATOM   1868  CG  ARG   110      34.260  53.750  27.250  0.00  0.00           C  
ATOM   1869  CD  ARG   110      33.540  52.290  27.400  0.00  0.00           C  
ATOM   1870  NE  ARG   110      32.240  52.040  28.140  0.00  0.00           N  
ATOM   1871  CZ  ARG   110      31.520  51.210  28.760  0.00  0.00           C  
ATOM   1872  NH1 ARG   110      31.530  50.290  27.980  0.00  0.00           N1+
ATOM   1873  NH2 ARG   110      30.850  51.450  29.850  0.00  0.00           N  
ATOM   1874  HN  ARG   110      38.020  54.210  28.330  0.00  0.00           H  
ATOM   1875  HA  ARG   110      35.950  55.720  27.040  0.00  0.00           H  
ATOM   1876  HB1 ARG   110      35.660  53.560  29.020  0.00  0.00           H  
ATOM   1877  HB2 ARG   110      36.250  53.110  27.430  0.00  0.00           H  
ATOM   1878  HG1 ARG   110      34.250  54.080  26.200  0.00  0.00           H  
ATOM   1879  HG2 ARG   110      33.860  54.740  27.550  0.00  0.00           H  
ATOM   1880  HD1 ARG   110      34.370  51.680  27.800  0.00  0.00           H  
ATOM   1881  HD2 ARG   110      33.100  52.090  26.430  0.00  0.00           H  
ATOM   1882  HE  ARG   110      32.100  52.590  29.010  0.00  0.00           H  
ATOM   1883 HH11 ARG   110      32.210  50.600  27.320  0.00  0.00           H  
ATOM   1884 HH12 ARG   110      30.730  49.760  28.020  0.00  0.00           H  
ATOM   1885 HH21 ARG   110      30.740  52.420  30.240  0.00  0.00           H  
ATOM   1886 HH22 ARG   110      29.950  51.070  29.940  0.00  0.00           H  
ATOM   1887  N   PHE   111      36.190  55.940  30.330  0.00  0.00           N  
ATOM   1888  CA  PHE   111      35.660  56.690  31.460  0.00  0.00           C  
ATOM   1889  C   PHE   111      35.650  58.180  31.170  0.00  0.00           C  
ATOM   1890  O   PHE   111      34.620  58.830  31.310  0.00  0.00           O  
ATOM   1891  CB  PHE   111      36.560  56.450  32.700  0.00  0.00           C  
ATOM   1892  CG  PHE   111      35.960  57.090  33.910  0.00  0.00           C  
ATOM   1893  CD1 PHE   111      36.220  58.440  34.210  0.00  0.00           C  
ATOM   1894  CD2 PHE   111      35.120  56.350  34.760  0.00  0.00           C  
ATOM   1895  CE1 PHE   111      35.640  59.050  35.330  0.00  0.00           C  
ATOM   1896  CE2 PHE   111      34.560  56.950  35.890  0.00  0.00           C  
ATOM   1897  CZ  PHE   111      34.820  58.300  36.170  0.00  0.00           C  
ATOM   1898  HN  PHE   111      36.870  55.230  30.500  0.00  0.00           H  
ATOM   1899  HA  PHE   111      34.640  56.400  31.690  0.00  0.00           H  
ATOM   1900  HB1 PHE   111      37.560  56.890  32.520  0.00  0.00           H  
ATOM   1901  HB2 PHE   111      36.670  55.360  32.880  0.00  0.00           H  
ATOM   1902  HD1 PHE   111      36.840  59.020  33.540  0.00  0.00           H  
ATOM   1903  HD2 PHE   111      34.920  55.320  34.540  0.00  0.00           H  
ATOM   1904  HE1 PHE   111      35.840  60.090  35.540  0.00  0.00           H  
ATOM   1905  HE2 PHE   111      33.920  56.380  36.550  0.00  0.00           H  
ATOM   1906  HZ  PHE   111      34.380  58.770  37.040  0.00  0.00           H  
ATOM   1907  N   PHE   112      36.780  58.710  30.690  0.00  0.00           N  
ATOM   1908  CA  PHE   112      36.810  60.100  30.290  0.00  0.00           C  
ATOM   1909  C   PHE   112      35.790  60.400  29.190  0.00  0.00           C  
ATOM   1910  O   PHE   112      35.090  61.410  29.220  0.00  0.00           O  
ATOM   1911  CB  PHE   112      38.260  60.480  29.830  0.00  0.00           C  
ATOM   1912  CG  PHE   112      38.270  61.510  28.740  0.00  0.00           C  
ATOM   1913  CD1 PHE   112      38.070  62.860  29.060  0.00  0.00           C  
ATOM   1914  CD2 PHE   112      38.260  61.110  27.390  0.00  0.00           C  
ATOM   1915  CE1 PHE   112      37.900  63.790  28.030  0.00  0.00           C  
ATOM   1916  CE2 PHE   112      38.140  62.060  26.370  0.00  0.00           C  
ATOM   1917  CZ  PHE   112      38.000  63.410  26.690  0.00  0.00           C  
ATOM   1918  HN  PHE   112      37.590  58.140  30.570  0.00  0.00           H  
ATOM   1919  HA  PHE   112      36.540  60.700  31.140  0.00  0.00           H  
ATOM   1920  HB1 PHE   112      38.760  59.570  29.440  0.00  0.00           H  
ATOM   1921  HB2 PHE   112      38.840  60.880  30.690  0.00  0.00           H  
ATOM   1922  HD1 PHE   112      38.040  63.170  30.090  0.00  0.00           H  
ATOM   1923  HD2 PHE   112      38.290  60.060  27.140  0.00  0.00           H  
ATOM   1924  HE1 PHE   112      37.840  64.840  28.280  0.00  0.00           H  
ATOM   1925  HE2 PHE   112      38.150  61.740  25.340  0.00  0.00           H  
ATOM   1926  HZ  PHE   112      37.970  64.150  25.920  0.00  0.00           H  
ATOM   1927  N   GLU   113      35.760  59.530  28.170  0.00  0.00           N  
ATOM   1928  CA  GLU   113      34.870  59.750  27.070  0.00  0.00           C  
ATOM   1929  C   GLU   113      33.460  59.390  27.490  0.00  0.00           C  
ATOM   1930  O   GLU   113      33.040  58.240  27.490  0.00  0.00           O  
ATOM   1931  CB  GLU   113      35.260  58.860  25.870  0.00  0.00           C  
ATOM   1932  CG  GLU   113      34.610  59.390  24.570  0.00  0.00           C  
ATOM   1933  CD  GLU   113      35.310  60.670  24.120  0.00  0.00           C  
ATOM   1934  OE1 GLU   113      36.340  60.540  23.410  0.00  0.00           O  
ATOM   1935  OE2 GLU   113      34.830  61.790  24.480  0.00  0.00           O1-
ATOM   1936  HN  GLU   113      36.350  58.730  28.140  0.00  0.00           H  
ATOM   1937  HA  GLU   113      34.900  60.790  26.780  0.00  0.00           H  
ATOM   1938  HB1 GLU   113      34.930  57.810  26.060  0.00  0.00           H  
ATOM   1939  HB2 GLU   113      36.360  58.860  25.770  0.00  0.00           H  
ATOM   1940  HG1 GLU   113      33.540  59.620  24.750  0.00  0.00           H  
ATOM   1941  HG2 GLU   113      34.690  58.630  23.780  0.00  0.00           H  
ATOM   1942  N   HSD   114      32.640  60.390  27.860  0.00  0.00           N  
ATOM   1943  CA  HSD   114      31.270  60.120  28.240  0.00  0.00           C  
ATOM   1944  C   HSD   114      31.250  59.190  29.410  0.00  0.00           C  
ATOM   1945  O   HSD   114      32.000  59.370  30.350  0.00  0.00           O  
ATOM   1946  CB  HSD   114      30.440  59.540  27.060  0.00  0.00           C  
ATOM   1947  CG  HSD   114      30.740  60.290  25.790  0.00  0.00           C  
ATOM   1948  CD2 HSD   114      30.620  59.930  24.480  0.00  0.00           C  
ATOM   1949  ND1 HSD   114      31.270  61.550  25.770  0.00  0.00           N  
ATOM   1950  CE1 HSD   114      31.460  61.900  24.480  0.00  0.00           C  
ATOM   1951  NE2 HSD   114      31.060  60.950  23.660  0.00  0.00           N  
ATOM   1952  HN  HSD   114      32.960  61.330  27.790  0.00  0.00           H  
ATOM   1953  HA  HSD   114      30.820  61.050  28.550  0.00  0.00           H  
ATOM   1954  HB1 HSD   114      29.360  59.610  27.270  0.00  0.00           H  
ATOM   1955  HB2 HSD   114      30.710  58.470  26.910  0.00  0.00           H  
ATOM   1956  HD1 HSD   114      31.550  62.080  26.570  0.00  0.00           H  
ATOM   1957  HD2 HSD   114      30.230  59.020  24.060  0.00  0.00           H  
ATOM   1958  HE1 HSD   114      31.910  62.850  24.210  0.00  0.00           H  
ATOM   1959  N   GLY   115      30.370  58.200  29.430  0.00  0.00           N  
ATOM   1960  CA  GLY   115      30.370  57.300  30.550  0.00  0.00           C  
ATOM   1961  C   GLY   115      29.600  57.800  31.700  0.00  0.00           C  
ATOM   1962  O   GLY   115      28.990  57.080  32.490  0.00  0.00           O  
ATOM   1963  HN  GLY   115      29.770  58.010  28.660  0.00  0.00           H  
ATOM   1964  HA1 GLY   115      31.370  56.980  30.830  0.00  0.00           H  
ATOM   1965  HA2 GLY   115      29.770  56.530  30.230  0.00  0.00           H  
ATOM   1966  N   LEU   116      29.530  59.120  31.830  0.00  0.00           N  
ATOM   1967  CA  LEU   116      28.860  59.700  32.950  0.00  0.00           C  
ATOM   1968  C   LEU   116      27.440  60.030  32.540  0.00  0.00           C  
ATOM   1969  O   LEU   116      27.210  60.730  31.580  0.00  0.00           O  
ATOM   1970  CB  LEU   116      29.600  60.920  33.460  0.00  0.00           C  
ATOM   1971  CG  LEU   116      31.120  60.850  33.330  0.00  0.00           C  
ATOM   1972  CD1 LEU   116      31.810  62.140  33.780  0.00  0.00           C  
ATOM   1973  CD2 LEU   116      31.510  59.690  34.230  0.00  0.00           C  
ATOM   1974  HN  LEU   116      30.080  59.680  31.210  0.00  0.00           H  
ATOM   1975  HA  LEU   116      28.840  59.040  33.790  0.00  0.00           H  
ATOM   1976  HB1 LEU   116      29.270  61.340  34.420  0.00  0.00           H  
ATOM   1977  HB2 LEU   116      29.200  61.640  32.870  0.00  0.00           H  
ATOM   1978  HG  LEU   116      31.440  60.660  32.280  0.00  0.00           H  
ATOM   1979 HD11 LEU   116      31.480  62.390  34.810  0.00  0.00           H  
ATOM   1980 HD12 LEU   116      31.550  62.980  33.110  0.00  0.00           H  
ATOM   1981 HD13 LEU   116      32.910  62.010  33.760  0.00  0.00           H  
ATOM   1982 HD21 LEU   116      31.150  58.740  33.790  0.00  0.00           H  
ATOM   1983 HD22 LEU   116      31.010  59.830  35.210  0.00  0.00           H  
ATOM   1984 HD23 LEU   116      32.600  59.640  34.340  0.00  0.00           H  
ATOM   1985  N   LYS   117      26.450  59.500  33.230  0.00  0.00           N  
ATOM   1986  CA  LYS   117      25.090  59.770  32.850  0.00  0.00           C  
ATOM   1987  C   LYS   117      24.170  59.470  34.050  0.00  0.00           C  
ATOM   1988  O   LYS   117      24.450  58.560  34.830  0.00  0.00           O  
ATOM   1989  CB  LYS   117      24.670  58.890  31.670  0.00  0.00           C  
ATOM   1990  CG  LYS   117      23.260  59.240  31.220  0.00  0.00           C  
ATOM   1991  CD  LYS   117      23.010  58.610  29.880  0.00  0.00           C  
ATOM   1992  CE  LYS   117      21.610  58.760  29.450  0.00  0.00           C  
ATOM   1993  NZ  LYS   117      21.260  57.650  30.050  0.00  0.00           N1+
ATOM   1994  NT  LYS   117      23.030  60.200  34.160  0.00  0.00           N  
ATOM   1995  HN  LYS   117      26.620  58.900  34.000  0.00  0.00           H  
ATOM   1996  HA  LYS   117      24.980  60.810  32.570  0.00  0.00           H  
ATOM   1997  HB1 LYS   117      24.750  57.810  31.950  0.00  0.00           H  
ATOM   1998  HB2 LYS   117      25.380  59.060  30.810  0.00  0.00           H  
ATOM   1999  HG1 LYS   117      23.140  60.330  31.090  0.00  0.00           H  
ATOM   2000  HG2 LYS   117      22.540  58.880  31.990  0.00  0.00           H  
ATOM   2001  HD1 LYS   117      23.420  57.600  30.150  0.00  0.00           H  
ATOM   2002  HD2 LYS   117      23.590  59.010  29.050  0.00  0.00           H  
ATOM   2003  HE1 LYS   117      21.280  58.580  28.400  0.00  0.00           H  
ATOM   2004  HE2 LYS   117      21.030  59.580  29.970  0.00  0.00           H  
ATOM   2005  HZ1 LYS   117      21.190  57.620  31.100  0.00  0.00           H  
ATOM   2006  HZ2 LYS   117      21.350  56.660  29.770  0.00  0.00           H  
ATOM   2007  HZ3 LYS   117      20.220  57.710  29.920  0.00  0.00           H  
ATOM   2008  HT1 LYS   117      22.430  60.020  34.930  0.00  0.00           H  
ATOM   2009  HT2 LYS   117      22.840  60.930  33.500  0.00  0.00           H  
ATOM   2010  N   SER   118      62.990  60.930  68.020  0.00  0.00           N  
ATOM   2011  CA  SER   118      62.910  61.320  66.580  0.00  0.00           C  
ATOM   2012  C   SER   118      62.050  60.360  65.820  0.00  0.00           C  
ATOM   2013  O   SER   118      62.190  59.170  65.920  0.00  0.00           O  
ATOM   2014  CB  SER   118      64.330  61.340  65.950  0.00  0.00           C  
ATOM   2015  OG  SER   118      65.030  60.130  66.230  0.00  0.00           O  
ATOM   2016  HA  SER   118      62.470  62.310  66.510  0.00  0.00           H  
ATOM   2017  HB1 SER   118      64.930  62.170  66.390  0.00  0.00           H  
ATOM   2018  HB2 SER   118      64.290  61.480  64.850  0.00  0.00           H  
ATOM   2019  HG1 SER   118      64.650  59.400  65.690  0.00  0.00           H  
ATOM   2020  HT1 SER   118      62.040  60.740  68.380  0.00  0.00           H  
ATOM   2021  HT2 SER   118      63.450  61.670  68.580  0.00  0.00           H  
ATOM   2022  HT3 SER   118      63.570  60.050  68.050  0.00  0.00           H  
ATOM   2023  N   SER   119      61.080  60.840  65.040  0.00  0.00           N  
ATOM   2024  CA  SER   119      60.200  59.940  64.300  0.00  0.00           C  
ATOM   2025  C   SER   119      60.840  59.600  62.970  0.00  0.00           C  
ATOM   2026  O   SER   119      61.990  59.220  62.930  0.00  0.00           O  
ATOM   2027  CB  SER   119      58.840  60.600  64.060  0.00  0.00           C  
ATOM   2028  OG  SER   119      58.180  60.840  65.290  0.00  0.00           O  
ATOM   2029  HN  SER   119      60.900  61.820  64.970  0.00  0.00           H  
ATOM   2030  HA  SER   119      60.070  59.010  64.840  0.00  0.00           H  
ATOM   2031  HB1 SER   119      58.180  59.950  63.430  0.00  0.00           H  
ATOM   2032  HB2 SER   119      58.990  61.580  63.550  0.00  0.00           H  
ATOM   2033  HG1 SER   119      57.690  60.020  65.480  0.00  0.00           H  
ATOM   2034  N   ASP   120      60.160  59.860  61.850  0.00  0.00           N  
ATOM   2035  CA  ASP   120      60.710  59.590  60.540  0.00  0.00           C  
ATOM   2036  C   ASP   120      60.270  60.640  59.540  0.00  0.00           C  
ATOM   2037  O   ASP   120      59.450  60.390  58.650  0.00  0.00           O  
ATOM   2038  CB  ASP   120      60.140  58.280  60.040  0.00  0.00           C  
ATOM   2039  CG  ASP   120      60.870  57.130  60.580  0.00  0.00           C  
ATOM   2040  OD1 ASP   120      61.860  56.910  59.890  0.00  0.00           O  
ATOM   2041  OD2 ASP   120      60.410  56.410  61.500  0.00  0.00           O1-
ATOM   2042  HN  ASP   120      59.250  60.260  61.880  0.00  0.00           H  
ATOM   2043  HA  ASP   120      61.800  59.590  60.570  0.00  0.00           H  
ATOM   2044  HB1 ASP   120      60.260  58.150  58.930  0.00  0.00           H  
ATOM   2045  HB2 ASP   120      59.110  58.080  60.360  0.00  0.00           H  
ATOM   2046  N   PRO   121      60.790  61.840  59.610  0.00  0.00           N  
ATOM   2047  CA  PRO   121      60.370  62.940  58.740  0.00  0.00           C  
ATOM   2048  C   PRO   121      60.740  62.700  57.320  0.00  0.00           C  
ATOM   2049  O   PRO   121      60.090  63.110  56.360  0.00  0.00           O  
ATOM   2050  CB  PRO   121      61.070  64.180  59.310  0.00  0.00           C  
ATOM   2051  CG  PRO   121      61.820  63.730  60.570  0.00  0.00           C  
ATOM   2052  CD  PRO   121      61.740  62.220  60.650  0.00  0.00           C  
ATOM   2053  HA  PRO   121      59.290  63.020  58.700  0.00  0.00           H  
ATOM   2054  HB1 PRO   121      60.320  64.940  59.600  0.00  0.00           H  
ATOM   2055  HB2 PRO   121      61.780  64.630  58.580  0.00  0.00           H  
ATOM   2056  HG1 PRO   121      62.850  64.040  60.550  0.00  0.00           H  
ATOM   2057  HG2 PRO   121      61.440  64.220  61.480  0.00  0.00           H  
ATOM   2058  HD1 PRO   121      62.720  61.710  60.490  0.00  0.00           H  
ATOM   2059  HD2 PRO   121      61.390  61.960  61.670  0.00  0.00           H  
ATOM   2060  N   LEU   122      61.820  62.040  57.100  0.00  0.00           N  
ATOM   2061  CA  LEU   122      62.250  61.890  55.750  0.00  0.00           C  
ATOM   2062  C   LEU   122      61.440  60.960  54.940  0.00  0.00           C  
ATOM   2063  O   LEU   122      61.140  61.200  53.780  0.00  0.00           O  
ATOM   2064  CB  LEU   122      63.560  61.270  55.950  0.00  0.00           C  
ATOM   2065  CG  LEU   122      64.720  62.490  56.160  0.00  0.00           C  
ATOM   2066  CD1 LEU   122      64.300  62.920  57.290  0.00  0.00           C  
ATOM   2067  CD2 LEU   122      66.540  62.520  56.660  0.00  0.00           C  
ATOM   2068  HN  LEU   122      62.520  61.860  57.800  0.00  0.00           H  
ATOM   2069  HA  LEU   122      62.440  62.800  55.200  0.00  0.00           H  
ATOM   2070  HB1 LEU   122      63.670  60.500  55.120  0.00  0.00           H  
ATOM   2071  HB2 LEU   122      63.570  60.510  56.740  0.00  0.00           H  
ATOM   2072  HG  LEU   122      64.360  63.200  55.380  0.00  0.00           H  
ATOM   2073 HD11 LEU   122      64.590  62.350  58.180  0.00  0.00           H  
ATOM   2074 HD12 LEU   122      63.450  63.600  57.250  0.00  0.00           H  
ATOM   2075 HD13 LEU   122      65.070  63.540  56.970  0.00  0.00           H  
ATOM   2076 HD21 LEU   122      67.240  61.940  55.960  0.00  0.00           H  
ATOM   2077 HD22 LEU   122      66.290  61.820  57.300  0.00  0.00           H  
ATOM   2078 HD23 LEU   122      67.590  62.550  56.300  0.00  0.00           H  
ATOM   2079  N   VAL   123      61.080  59.850  55.590  0.00  0.00           N  
ATOM   2080  CA  VAL   123      60.180  58.920  54.970  0.00  0.00           C  
ATOM   2081  C   VAL   123      58.870  59.600  54.670  0.00  0.00           C  
ATOM   2082  O   VAL   123      58.240  59.340  53.650  0.00  0.00           O  
ATOM   2083  CB  VAL   123      59.930  57.730  55.870  0.00  0.00           C  
ATOM   2084  CG1 VAL   123      59.210  56.640  55.080  0.00  0.00           C  
ATOM   2085  CG2 VAL   123      61.270  57.200  56.390  0.00  0.00           C  
ATOM   2086  HN  VAL   123      61.400  59.640  56.510  0.00  0.00           H  
ATOM   2087  HA  VAL   123      60.620  58.600  54.030  0.00  0.00           H  
ATOM   2088  HB  VAL   123      59.300  58.040  56.750  0.00  0.00           H  
ATOM   2089 HG11 VAL   123      59.840  56.300  54.220  0.00  0.00           H  
ATOM   2090 HG12 VAL   123      58.240  57.010  54.690  0.00  0.00           H  
ATOM   2091 HG13 VAL   123      59.020  55.760  55.740  0.00  0.00           H  
ATOM   2092 HG21 VAL   123      61.730  57.900  57.120  0.00  0.00           H  
ATOM   2093 HG22 VAL   123      61.980  57.040  55.550  0.00  0.00           H  
ATOM   2094 HG23 VAL   123      61.110  56.230  56.920  0.00  0.00           H  
ATOM   2095  N   VAL   124      58.430  60.540  55.530  0.00  0.00           N  
ATOM   2096  CA  VAL   124      57.220  61.290  55.290  0.00  0.00           C  
ATOM   2097  C   VAL   124      57.290  62.170  54.070  0.00  0.00           C  
ATOM   2098  O   VAL   124      56.480  62.040  53.160  0.00  0.00           O  
ATOM   2099  CB  VAL   124      56.880  62.180  56.480  0.00  0.00           C  
ATOM   2100  CG1 VAL   124      55.950  63.330  56.070  0.00  0.00           C  
ATOM   2101  CG2 VAL   124      56.210  61.320  57.560  0.00  0.00           C  
ATOM   2102  HN  VAL   124      58.980  60.800  56.320  0.00  0.00           H  
ATOM   2103  HA  VAL   124      56.420  60.590  55.120  0.00  0.00           H  
ATOM   2104  HB  VAL   124      57.820  62.600  56.900  0.00  0.00           H  
ATOM   2105 HG11 VAL   124      55.180  62.960  55.360  0.00  0.00           H  
ATOM   2106 HG12 VAL   124      56.530  64.140  55.570  0.00  0.00           H  
ATOM   2107 HG13 VAL   124      55.450  63.760  56.960  0.00  0.00           H  
ATOM   2108 HG21 VAL   124      56.870  60.500  57.880  0.00  0.00           H  
ATOM   2109 HG22 VAL   124      55.260  60.900  57.160  0.00  0.00           H  
ATOM   2110 HG23 VAL   124      55.980  61.960  58.440  0.00  0.00           H  
ATOM   2111  N   ALA   125      58.290  63.070  53.970  0.00  0.00           N  
ATOM   2112  CA  ALA   125      58.450  63.930  52.820  0.00  0.00           C  
ATOM   2113  C   ALA   125      58.500  63.100  51.550  0.00  0.00           C  
ATOM   2114  O   ALA   125      57.890  63.440  50.540  0.00  0.00           O  
ATOM   2115  CB  ALA   125      59.770  64.710  52.930  0.00  0.00           C  
ATOM   2116  HN  ALA   125      58.890  63.220  54.760  0.00  0.00           H  
ATOM   2117  HA  ALA   125      57.610  64.610  52.760  0.00  0.00           H  
ATOM   2118  HB1 ALA   125      60.620  64.000  52.990  0.00  0.00           H  
ATOM   2119  HB2 ALA   125      59.760  65.340  53.840  0.00  0.00           H  
ATOM   2120  HB3 ALA   125      59.900  65.360  52.040  0.00  0.00           H  
ATOM   2121  N   ALA   126      59.150  61.930  51.600  0.00  0.00           N  
ATOM   2122  CA  ALA   126      59.140  61.020  50.480  0.00  0.00           C  
ATOM   2123  C   ALA   126      57.770  60.400  50.220  0.00  0.00           C  
ATOM   2124  O   ALA   126      57.370  60.110  49.100  0.00  0.00           O  
ATOM   2125  CB  ALA   126      60.160  59.910  50.730  0.00  0.00           C  
ATOM   2126  HN  ALA   126      59.570  61.620  52.450  0.00  0.00           H  
ATOM   2127  HA  ALA   126      59.420  61.570  49.600  0.00  0.00           H  
ATOM   2128  HB1 ALA   126      59.800  59.210  51.510  0.00  0.00           H  
ATOM   2129  HB2 ALA   126      61.120  60.350  51.070  0.00  0.00           H  
ATOM   2130  HB3 ALA   126      60.350  59.350  49.790  0.00  0.00           H  
ATOM   2131  N   ASN   127      56.990  60.150  51.280  0.00  0.00           N  
ATOM   2132  CA  ASN   127      55.670  59.600  51.150  0.00  0.00           C  
ATOM   2133  C   ASN   127      54.720  60.530  50.450  0.00  0.00           C  
ATOM   2134  O   ASN   127      54.220  60.210  49.370  0.00  0.00           O  
ATOM   2135  CB  ASN   127      55.070  59.280  52.530  0.00  0.00           C  
ATOM   2136  CG  ASN   127      54.370  57.920  52.520  0.00  0.00           C  
ATOM   2137  ND2 ASN   127      53.700  57.580  51.400  0.00  0.00           N  
ATOM   2138  OD1 ASN   127      54.460  57.160  53.480  0.00  0.00           O  
ATOM   2139  HN  ASN   127      57.310  60.400  52.200  0.00  0.00           H  
ATOM   2140  HA  ASN   127      55.760  58.720  50.540  0.00  0.00           H  
ATOM   2141  HB1 ASN   127      54.360  60.050  52.890  0.00  0.00           H  
ATOM   2142  HB2 ASN   127      55.890  59.230  53.280  0.00  0.00           H  
ATOM   2143 HD21 ASN   127      53.220  56.710  51.400  0.00  0.00           H  
ATOM   2144 HD22 ASN   127      53.670  58.210  50.630  0.00  0.00           H  
ATOM   2145  N   ILE   128      54.480  61.740  51.000  0.00  0.00           N  
ATOM   2146  CA  ILE   128      53.630  62.730  50.360  0.00  0.00           C  
ATOM   2147  C   ILE   128      54.090  62.990  48.940  0.00  0.00           C  
ATOM   2148  O   ILE   128      53.290  63.120  48.020  0.00  0.00           O  
ATOM   2149  CB  ILE   128      53.630  64.050  51.110  0.00  0.00           C  
ATOM   2150  CG1 ILE   128      52.650  65.050  50.480  0.00  0.00           C  
ATOM   2151  CG2 ILE   128      55.050  64.650  51.110  0.00  0.00           C  
ATOM   2152  CD  ILE   128      51.220  64.530  50.560  0.00  0.00           C  
ATOM   2153  HN  ILE   128      54.890  61.990  51.880  0.00  0.00           H  
ATOM   2154  HA  ILE   128      52.630  62.320  50.320  0.00  0.00           H  
ATOM   2155  HB  ILE   128      53.330  63.870  52.170  0.00  0.00           H  
ATOM   2156 HG11 ILE   128      52.920  65.230  49.420  0.00  0.00           H  
ATOM   2157 HG12 ILE   128      52.730  66.020  51.020  0.00  0.00           H  
ATOM   2158 HG21 ILE   128      55.310  65.010  50.090  0.00  0.00           H  
ATOM   2159 HG22 ILE   128      55.780  63.880  51.410  0.00  0.00           H  
ATOM   2160 HG23 ILE   128      55.120  65.510  51.800  0.00  0.00           H  
ATOM   2161  HD1 ILE   128      50.980  64.200  51.600  0.00  0.00           H  
ATOM   2162  HD2 ILE   128      51.080  63.650  49.890  0.00  0.00           H  
ATOM   2163  HD3 ILE   128      50.500  65.320  50.260  0.00  0.00           H  
ATOM   2164  N   ILE   129      55.420  62.970  48.700  0.00  0.00           N  
ATOM   2165  CA  ILE   129      55.950  63.120  47.360  0.00  0.00           C  
ATOM   2166  C   ILE   129      55.380  62.060  46.440  0.00  0.00           C  
ATOM   2167  O   ILE   129      54.960  62.350  45.320  0.00  0.00           O  
ATOM   2168  CB  ILE   129      57.460  63.000  47.360  0.00  0.00           C  
ATOM   2169  CG1 ILE   129      58.110  64.340  47.740  0.00  0.00           C  
ATOM   2170  CG2 ILE   129      57.980  62.550  45.980  0.00  0.00           C  
ATOM   2171  CD  ILE   129      59.590  64.150  48.060  0.00  0.00           C  
ATOM   2172  HN  ILE   129      56.070  62.860  49.450  0.00  0.00           H  
ATOM   2173  HA  ILE   129      55.660  64.090  46.990  0.00  0.00           H  
ATOM   2174  HB  ILE   129      57.760  62.240  48.120  0.00  0.00           H  
ATOM   2175 HG11 ILE   129      57.580  64.770  48.620  0.00  0.00           H  
ATOM   2176 HG12 ILE   129      57.990  65.050  46.900  0.00  0.00           H  
ATOM   2177 HG21 ILE   129      57.540  63.210  45.200  0.00  0.00           H  
ATOM   2178 HG22 ILE   129      57.690  61.500  45.770  0.00  0.00           H  
ATOM   2179 HG23 ILE   129      59.080  62.610  45.930  0.00  0.00           H  
ATOM   2180  HD1 ILE   129      60.160  63.880  47.150  0.00  0.00           H  
ATOM   2181  HD2 ILE   129      59.720  63.320  48.790  0.00  0.00           H  
ATOM   2182  HD3 ILE   129      60.020  65.070  48.500  0.00  0.00           H  
ATOM   2183  N   GLY   130      55.310  60.800  46.890  0.00  0.00           N  
ATOM   2184  CA  GLY   130      54.700  59.730  46.120  0.00  0.00           C  
ATOM   2185  C   GLY   130      53.290  60.060  45.710  0.00  0.00           C  
ATOM   2186  O   GLY   130      52.900  59.930  44.550  0.00  0.00           O  
ATOM   2187  HN  GLY   130      55.630  60.600  47.830  0.00  0.00           H  
ATOM   2188  HA1 GLY   130      54.660  58.840  46.730  0.00  0.00           H  
ATOM   2189  HA2 GLY   130      55.290  59.600  45.230  0.00  0.00           H  
ATOM   2190  N   ILE   131      52.480  60.580  46.630  0.00  0.00           N  
ATOM   2191  CA  ILE   131      51.130  61.020  46.320  0.00  0.00           C  
ATOM   2192  C   ILE   131      51.140  62.070  45.220  0.00  0.00           C  
ATOM   2193  O   ILE   131      50.340  62.060  44.290  0.00  0.00           O  
ATOM   2194  CB  ILE   131      50.430  61.590  47.530  0.00  0.00           C  
ATOM   2195  CG1 ILE   131      49.960  60.470  48.480  0.00  0.00           C  
ATOM   2196  CG2 ILE   131      49.250  62.440  47.050  0.00  0.00           C  
ATOM   2197  CD  ILE   131      51.120  59.650  49.020  0.00  0.00           C  
ATOM   2198  HN  ILE   131      52.780  60.690  47.580  0.00  0.00           H  
ATOM   2199  HA  ILE   131      50.570  60.170  45.960  0.00  0.00           H  
ATOM   2200  HB  ILE   131      51.120  62.240  48.110  0.00  0.00           H  
ATOM   2201 HG11 ILE   131      49.290  59.810  47.900  0.00  0.00           H  
ATOM   2202 HG12 ILE   131      49.390  60.920  49.320  0.00  0.00           H  
ATOM   2203 HG21 ILE   131      48.580  61.870  46.370  0.00  0.00           H  
ATOM   2204 HG22 ILE   131      49.580  63.400  46.600  0.00  0.00           H  
ATOM   2205 HG23 ILE   131      48.630  62.710  47.860  0.00  0.00           H  
ATOM   2206  HD1 ILE   131      51.950  60.350  49.260  0.00  0.00           H  
ATOM   2207  HD2 ILE   131      51.470  58.940  48.230  0.00  0.00           H  
ATOM   2208  HD3 ILE   131      50.840  59.080  49.920  0.00  0.00           H  
ATOM   2209  N   LEU   132      52.110  62.990  45.290  0.00  0.00           N  
ATOM   2210  CA  LEU   132      52.280  63.980  44.260  0.00  0.00           C  
ATOM   2211  C   LEU   132      52.690  63.380  42.930  0.00  0.00           C  
ATOM   2212  O   LEU   132      52.280  63.830  41.870  0.00  0.00           O  
ATOM   2213  CB  LEU   132      53.330  65.010  44.680  0.00  0.00           C  
ATOM   2214  CG  LEU   132      52.760  66.430  44.600  0.00  0.00           C  
ATOM   2215  CD1 LEU   132      53.810  67.440  45.070  0.00  0.00           C  
ATOM   2216  CD2 LEU   132      52.340  66.750  43.170  0.00  0.00           C  
ATOM   2217  HN  LEU   132      52.790  62.950  46.020  0.00  0.00           H  
ATOM   2218  HA  LEU   132      51.320  64.460  44.120  0.00  0.00           H  
ATOM   2219  HB1 LEU   132      54.240  64.950  44.030  0.00  0.00           H  
ATOM   2220  HB2 LEU   132      53.660  64.790  45.720  0.00  0.00           H  
ATOM   2221  HG  LEU   132      51.870  66.500  45.270  0.00  0.00           H  
ATOM   2222 HD11 LEU   132      54.700  67.380  44.420  0.00  0.00           H  
ATOM   2223 HD12 LEU   132      54.120  67.210  46.120  0.00  0.00           H  
ATOM   2224 HD13 LEU   132      53.400  68.470  45.020  0.00  0.00           H  
ATOM   2225 HD21 LEU   132      51.460  66.150  42.880  0.00  0.00           H  
ATOM   2226 HD22 LEU   132      53.170  66.510  42.470  0.00  0.00           H  
ATOM   2227 HD23 LEU   132      52.080  67.820  43.070  0.00  0.00           H  
ATOM   2228  N   HSE   133      53.520  62.330  42.950  0.00  0.00           N  
ATOM   2229  CA  HSE   133      53.920  61.680  41.720  0.00  0.00           C  
ATOM   2230  C   HSE   133      52.700  61.240  40.920  0.00  0.00           C  
ATOM   2231  O   HSE   133      52.580  61.480  39.720  0.00  0.00           O  
ATOM   2232  CB  HSE   133      54.790  60.420  42.000  0.00  0.00           C  
ATOM   2233  CG  HSE   133      54.370  59.210  41.170  0.00  0.00           C  
ATOM   2234  CD2 HSE   133      53.330  58.360  41.330  0.00  0.00           C  
ATOM   2235  ND1 HSE   133      54.970  58.960  39.970  0.00  0.00           N  
ATOM   2236  CE1 HSE   133      54.320  57.960  39.430  0.00  0.00           C  
ATOM   2237  NE2 HSE   133      53.290  57.570  40.210  0.00  0.00           N  
ATOM   2238  HN  HSE   133      53.870  61.980  43.830  0.00  0.00           H  
ATOM   2239  HA  HSE   133      54.480  62.380  41.120  0.00  0.00           H  
ATOM   2240  HB1 HSE   133      54.700  60.160  43.070  0.00  0.00           H  
ATOM   2241  HB2 HSE   133      55.860  60.670  41.820  0.00  0.00           H  
ATOM   2242  HD2 HSE   133      52.600  58.320  42.130  0.00  0.00           H  
ATOM   2243  HE1 HSE   133      54.610  57.460  38.500  0.00  0.00           H  
ATOM   2244  HE2 HSE   133      52.670  56.810  40.040  0.00  0.00           H  
ATOM   2245  N   LEU   134      51.720  60.610  41.600  0.00  0.00           N  
ATOM   2246  CA  LEU   134      50.560  60.150  40.900  0.00  0.00           C  
ATOM   2247  C   LEU   134      49.700  61.290  40.480  0.00  0.00           C  
ATOM   2248  O   LEU   134      49.080  61.260  39.430  0.00  0.00           O  
ATOM   2249  CB  LEU   134      49.690  59.210  41.730  0.00  0.00           C  
ATOM   2250  CG  LEU   134      48.900  58.260  40.820  0.00  0.00           C  
ATOM   2251  CD1 LEU   134      49.830  57.210  40.180  0.00  0.00           C  
ATOM   2252  CD2 LEU   134      47.780  57.580  41.600  0.00  0.00           C  
ATOM   2253  HN  LEU   134      51.830  60.390  42.570  0.00  0.00           H  
ATOM   2254  HA  LEU   134      50.890  59.630  40.000  0.00  0.00           H  
ATOM   2255  HB1 LEU   134      48.990  59.810  42.360  0.00  0.00           H  
ATOM   2256  HB2 LEU   134      50.330  58.620  42.420  0.00  0.00           H  
ATOM   2257  HG  LEU   134      48.430  58.850  39.990  0.00  0.00           H  
ATOM   2258 HD11 LEU   134      50.570  56.900  40.940  0.00  0.00           H  
ATOM   2259 HD12 LEU   134      50.400  57.630  39.330  0.00  0.00           H  
ATOM   2260 HD13 LEU   134      49.230  56.350  39.830  0.00  0.00           H  
ATOM   2261 HD21 LEU   134      46.990  58.330  41.860  0.00  0.00           H  
ATOM   2262 HD22 LEU   134      48.190  57.160  42.530  0.00  0.00           H  
ATOM   2263 HD23 LEU   134      47.320  56.780  40.990  0.00  0.00           H  
ATOM   2264  N   ILE   135      49.650  62.380  41.270  0.00  0.00           N  
ATOM   2265  CA  ILE   135      48.900  63.560  40.870  0.00  0.00           C  
ATOM   2266  C   ILE   135      49.300  64.020  39.490  0.00  0.00           C  
ATOM   2267  O   ILE   135      48.470  64.360  38.650  0.00  0.00           O  
ATOM   2268  CB  ILE   135      49.130  64.710  41.840  0.00  0.00           C  
ATOM   2269  CG1 ILE   135      48.420  64.420  43.170  0.00  0.00           C  
ATOM   2270  CG2 ILE   135      48.640  66.050  41.230  0.00  0.00           C  
ATOM   2271  CD  ILE   135      46.970  64.880  43.100  0.00  0.00           C  
ATOM   2272  HN  ILE   135      50.130  62.390  42.150  0.00  0.00           H  
ATOM   2273  HA  ILE   135      47.850  63.310  40.860  0.00  0.00           H  
ATOM   2274  HB  ILE   135      50.210  64.810  42.030  0.00  0.00           H  
ATOM   2275 HG11 ILE   135      48.970  64.920  44.000  0.00  0.00           H  
ATOM   2276 HG12 ILE   135      48.420  63.330  43.380  0.00  0.00           H  
ATOM   2277 HG21 ILE   135      47.600  65.930  40.860  0.00  0.00           H  
ATOM   2278 HG22 ILE   135      49.270  66.370  40.380  0.00  0.00           H  
ATOM   2279 HG23 ILE   135      48.650  66.840  42.000  0.00  0.00           H  
ATOM   2280  HD1 ILE   135      46.450  64.530  42.200  0.00  0.00           H  
ATOM   2281  HD2 ILE   135      46.920  65.960  42.920  0.00  0.00           H  
ATOM   2282  HD3 ILE   135      46.400  64.600  44.010  0.00  0.00           H  
ATOM   2283  N   LEU   136      50.590  63.950  39.180  0.00  0.00           N  
ATOM   2284  CA  LEU   136      51.020  64.200  37.840  0.00  0.00           C  
ATOM   2285  C   LEU   136      50.620  63.120  36.860  0.00  0.00           C  
ATOM   2286  O   LEU   136      50.270  63.370  35.720  0.00  0.00           O  
ATOM   2287  CB  LEU   136      52.530  64.250  37.830  0.00  0.00           C  
ATOM   2288  CG  LEU   136      52.900  64.770  36.500  0.00  0.00           C  
ATOM   2289  CD1 LEU   136      52.690  66.160  36.850  0.00  0.00           C  
ATOM   2290  CD2 LEU   136      54.290  64.250  36.040  0.00  0.00           C  
ATOM   2291  HN  LEU   136      51.260  63.600  39.830  0.00  0.00           H  
ATOM   2292  HA  LEU   136      50.570  65.130  37.510  0.00  0.00           H  
ATOM   2293  HB1 LEU   136      53.040  63.280  37.940  0.00  0.00           H  
ATOM   2294  HB2 LEU   136      52.880  64.910  38.670  0.00  0.00           H  
ATOM   2295  HG  LEU   136      52.200  64.690  35.640  0.00  0.00           H  
ATOM   2296 HD11 LEU   136      53.610  66.310  37.480  0.00  0.00           H  
ATOM   2297 HD12 LEU   136      51.940  66.840  37.210  0.00  0.00           H  
ATOM   2298 HD13 LEU   136      52.650  66.570  35.800  0.00  0.00           H  
ATOM   2299 HD21 LEU   136      54.230  63.170  35.850  0.00  0.00           H  
ATOM   2300 HD22 LEU   136      55.070  64.440  36.820  0.00  0.00           H  
ATOM   2301 HD23 LEU   136      54.640  64.750  35.110  0.00  0.00           H  
ATOM   2302  N   TRP   137      50.660  61.860  37.290  0.00  0.00           N  
ATOM   2303  CA  TRP   137      50.240  60.750  36.470  0.00  0.00           C  
ATOM   2304  C   TRP   137      48.800  60.890  35.990  0.00  0.00           C  
ATOM   2305  O   TRP   137      48.510  60.870  34.800  0.00  0.00           O  
ATOM   2306  CB  TRP   137      50.340  59.430  37.260  0.00  0.00           C  
ATOM   2307  CG  TRP   137      50.020  58.220  36.460  0.00  0.00           C  
ATOM   2308  CD1 TRP   137      50.940  57.480  35.790  0.00  0.00           C  
ATOM   2309  CD2 TRP   137      48.730  57.640  36.170  0.00  0.00           C  
ATOM   2310  CE2 TRP   137      48.950  56.550  35.310  0.00  0.00           C  
ATOM   2311  CE3 TRP   137      47.430  57.940  36.570  0.00  0.00           C  
ATOM   2312  NE1 TRP   137      50.300  56.480  35.090  0.00  0.00           N  
ATOM   2313  CZ2 TRP   137      47.900  55.760  34.860  0.00  0.00           C  
ATOM   2314  CZ3 TRP   137      46.370  57.160  36.110  0.00  0.00           C  
ATOM   2315  CH2 TRP   137      46.600  56.070  35.280  0.00  0.00           C  
ATOM   2316  HN  TRP   137      50.910  61.680  38.240  0.00  0.00           H  
ATOM   2317  HA  TRP   137      50.880  60.710  35.600  0.00  0.00           H  
ATOM   2318  HB1 TRP   137      49.640  59.450  38.120  0.00  0.00           H  
ATOM   2319  HB2 TRP   137      51.370  59.350  37.690  0.00  0.00           H  
ATOM   2320  HD1 TRP   137      52.000  57.720  35.790  0.00  0.00           H  
ATOM   2321  HE1 TRP   137      50.720  55.780  34.550  0.00  0.00           H  
ATOM   2322  HE3 TRP   137      47.220  58.750  37.230  0.00  0.00           H  
ATOM   2323  HZ2 TRP   137      48.060  54.900  34.230  0.00  0.00           H  
ATOM   2324  HZ3 TRP   137      45.360  57.390  36.430  0.00  0.00           H  
ATOM   2325  HH2 TRP   137      45.750  55.490  34.950  0.00  0.00           H  
ATOM   2326  N   ILE   138      47.860  61.090  36.920  0.00  0.00           N  
ATOM   2327  CA  ILE   138      46.460  61.270  36.590  0.00  0.00           C  
ATOM   2328  C   ILE   138      46.240  62.540  35.810  0.00  0.00           C  
ATOM   2329  O   ILE   138      45.510  62.580  34.820  0.00  0.00           O  
ATOM   2330  CB  ILE   138      45.580  61.270  37.820  0.00  0.00           C  
ATOM   2331  CG1 ILE   138      44.110  61.440  37.450  0.00  0.00           C  
ATOM   2332  CG2 ILE   138      46.020  62.410  38.760  0.00  0.00           C  
ATOM   2333  CD  ILE   138      43.210  61.160  38.650  0.00  0.00           C  
ATOM   2334  HN  ILE   138      48.110  61.090  37.890  0.00  0.00           H  
ATOM   2335  HA  ILE   138      46.160  60.440  35.940  0.00  0.00           H  
ATOM   2336  HB  ILE   138      45.710  60.300  38.360  0.00  0.00           H  
ATOM   2337 HG11 ILE   138      43.850  60.760  36.610  0.00  0.00           H  
ATOM   2338 HG12 ILE   138      43.940  62.490  37.100  0.00  0.00           H  
ATOM   2339 HG21 ILE   138      45.600  63.380  38.400  0.00  0.00           H  
ATOM   2340 HG22 ILE   138      47.110  62.500  38.770  0.00  0.00           H  
ATOM   2341 HG23 ILE   138      45.670  62.250  39.790  0.00  0.00           H  
ATOM   2342  HD1 ILE   138      43.460  61.850  39.490  0.00  0.00           H  
ATOM   2343  HD2 ILE   138      43.370  60.120  39.000  0.00  0.00           H  
ATOM   2344  HD3 ILE   138      42.150  61.300  38.380  0.00  0.00           H  
ATOM   2345  N   LEU   139      46.930  63.630  36.200  0.00  0.00           N  
ATOM   2346  CA  LEU   139      46.810  64.890  35.530  0.00  0.00           C  
ATOM   2347  C   LEU   139      47.270  64.760  34.090  0.00  0.00           C  
ATOM   2348  O   LEU   139      46.680  65.320  33.180  0.00  0.00           O  
ATOM   2349  CB  LEU   139      47.650  65.960  36.240  0.00  0.00           C  
ATOM   2350  CG  LEU   139      47.400  67.350  35.650  0.00  0.00           C  
ATOM   2351  CD1 LEU   139      46.710  68.240  36.680  0.00  0.00           C  
ATOM   2352  CD2 LEU   139      48.730  67.970  35.200  0.00  0.00           C  
ATOM   2353  HN  LEU   139      47.520  63.590  37.010  0.00  0.00           H  
ATOM   2354  HA  LEU   139      45.770  65.190  35.540  0.00  0.00           H  
ATOM   2355  HB1 LEU   139      48.730  65.700  36.160  0.00  0.00           H  
ATOM   2356  HB2 LEU   139      47.390  65.980  37.320  0.00  0.00           H  
ATOM   2357  HG  LEU   139      46.730  67.260  34.770  0.00  0.00           H  
ATOM   2358 HD11 LEU   139      47.370  68.360  37.570  0.00  0.00           H  
ATOM   2359 HD12 LEU   139      45.750  67.790  37.000  0.00  0.00           H  
ATOM   2360 HD13 LEU   139      46.520  69.250  36.240  0.00  0.00           H  
ATOM   2361 HD21 LEU   139      49.220  67.320  34.450  0.00  0.00           H  
ATOM   2362 HD22 LEU   139      49.400  68.080  36.080  0.00  0.00           H  
ATOM   2363 HD23 LEU   139      48.540  68.970  34.750  0.00  0.00           H  
ATOM   2364  N   ASP   140      48.330  63.990  33.830  0.00  0.00           N  
ATOM   2365  CA  ASP   140      48.810  63.790  32.480  0.00  0.00           C  
ATOM   2366  C   ASP   140      47.800  63.050  31.630  0.00  0.00           C  
ATOM   2367  O   ASP   140      47.420  63.470  30.550  0.00  0.00           O  
ATOM   2368  CB  ASP   140      50.120  62.980  32.520  0.00  0.00           C  
ATOM   2369  CG  ASP   140      50.780  62.950  31.140  0.00  0.00           C  
ATOM   2370  OD1 ASP   140      51.320  64.010  30.740  0.00  0.00           O  
ATOM   2371  OD2 ASP   140      50.720  61.880  30.470  0.00  0.00           O1-
ATOM   2372  HN  ASP   140      48.800  63.500  34.570  0.00  0.00           H  
ATOM   2373  HA  ASP   140      48.970  64.760  32.040  0.00  0.00           H  
ATOM   2374  HB1 ASP   140      49.910  61.940  32.840  0.00  0.00           H  
ATOM   2375  HB2 ASP   140      50.820  63.440  33.240  0.00  0.00           H  
ATOM   2376  N   ARG   141      47.250  61.940  32.140  0.00  0.00           N  
ATOM   2377  CA  ARG   141      46.260  61.190  31.410  0.00  0.00           C  
ATOM   2378  C   ARG   141      45.010  62.010  31.150  0.00  0.00           C  
ATOM   2379  O   ARG   141      44.300  61.810  30.170  0.00  0.00           O  
ATOM   2380  CB  ARG   141      45.860  59.930  32.180  0.00  0.00           C  
ATOM   2381  CG  ARG   141      46.170  58.680  31.380  0.00  0.00           C  
ATOM   2382  CD  ARG   141      45.680  57.420  32.100  0.00  0.00           C  
ATOM   2383  NE  ARG   141      46.800  56.430  32.110  0.00  0.00           N  
ATOM   2384  CZ  ARG   141      47.430  56.020  31.030  0.00  0.00           C  
ATOM   2385  NH1 ARG   141      47.140  56.540  29.860  0.00  0.00           N1+
ATOM   2386  NH2 ARG   141      48.450  55.190  31.140  0.00  0.00           N  
ATOM   2387  HN  ARG   141      47.560  61.590  33.030  0.00  0.00           H  
ATOM   2388  HA  ARG   141      46.670  60.920  30.440  0.00  0.00           H  
ATOM   2389  HB1 ARG   141      44.780  59.920  32.440  0.00  0.00           H  
ATOM   2390  HB2 ARG   141      46.440  59.880  33.130  0.00  0.00           H  
ATOM   2391  HG1 ARG   141      47.270  58.660  31.210  0.00  0.00           H  
ATOM   2392  HG2 ARG   141      45.670  58.750  30.380  0.00  0.00           H  
ATOM   2393  HD1 ARG   141      44.790  56.980  31.600  0.00  0.00           H  
ATOM   2394  HD2 ARG   141      45.430  57.670  33.160  0.00  0.00           H  
ATOM   2395  HE  ARG   141      46.950  55.890  32.950  0.00  0.00           H  
ATOM   2396 HH11 ARG   141      46.390  57.190  29.860  0.00  0.00           H  
ATOM   2397 HH12 ARG   141      47.640  56.280  29.060  0.00  0.00           H  
ATOM   2398 HH21 ARG   141      48.360  54.520  31.890  0.00  0.00           H  
ATOM   2399 HH22 ARG   141      49.050  55.050  30.370  0.00  0.00           H  
ATOM   2400  N   LEU   142      44.710  62.940  32.070  0.00  0.00           N  
ATOM   2401  CA  LEU   142      43.570  63.800  31.890  0.00  0.00           C  
ATOM   2402  C   LEU   142      43.720  64.730  30.710  0.00  0.00           C  
ATOM   2403  O   LEU   142      42.940  64.760  29.760  0.00  0.00           O  
ATOM   2404  CB  LEU   142      43.380  64.670  33.150  0.00  0.00           C  
ATOM   2405  CG  LEU   142      41.950  64.550  33.680  0.00  0.00           C  
ATOM   2406  CD1 LEU   142      41.790  65.370  34.950  0.00  0.00           C  
ATOM   2407  CD2 LEU   142      40.960  65.010  32.610  0.00  0.00           C  
ATOM   2408  HN  LEU   142      45.310  63.090  32.860  0.00  0.00           H  
ATOM   2409  HA  LEU   142      42.710  63.180  31.720  0.00  0.00           H  
ATOM   2410  HB1 LEU   142      43.580  65.750  32.960  0.00  0.00           H  
ATOM   2411  HB2 LEU   142      44.090  64.350  33.940  0.00  0.00           H  
ATOM   2412  HG  LEU   142      41.750  63.470  33.910  0.00  0.00           H  
ATOM   2413 HD11 LEU   142      41.990  66.440  34.730  0.00  0.00           H  
ATOM   2414 HD12 LEU   142      42.510  65.030  35.730  0.00  0.00           H  
ATOM   2415 HD13 LEU   142      40.750  65.270  35.340  0.00  0.00           H  
ATOM   2416 HD21 LEU   142      40.930  64.310  31.750  0.00  0.00           H  
ATOM   2417 HD22 LEU   142      41.260  66.010  32.240  0.00  0.00           H  
ATOM   2418 HD23 LEU   142      39.950  65.070  33.050  0.00  0.00           H  
ATOM   2419  N   PHE   143      44.810  65.510  30.770  0.00  0.00           N  
ATOM   2420  CA  PHE   143      45.220  66.410  29.810  0.00  0.00           C  
ATOM   2421  C   PHE   143      45.970  65.570  28.820  0.00  0.00           C  
ATOM   2422  O   PHE   143      47.080  65.130  28.670  0.00  0.00           O  
ATOM   2423  CB  PHE   143      46.230  67.540  30.190  0.00  0.00           C  
ATOM   2424  CG  PHE   143      45.800  68.520  31.090  0.00  0.00           C  
ATOM   2425  CD1 PHE   143      45.670  68.160  32.420  0.00  0.00           C  
ATOM   2426  CD2 PHE   143      45.340  69.740  30.630  0.00  0.00           C  
ATOM   2427  CE1 PHE   143      44.970  68.900  33.340  0.00  0.00           C  
ATOM   2428  CE2 PHE   143      44.610  70.390  31.690  0.00  0.00           C  
ATOM   2429  CZ  PHE   143      44.420  69.990  32.930  0.00  0.00           C  
ATOM   2430  HN  PHE   143      45.490  65.470  31.490  0.00  0.00           H  
ATOM   2431  HA  PHE   143      44.260  66.720  29.340  0.00  0.00           H  
ATOM   2432  HB1 PHE   143      46.680  68.200  29.430  0.00  0.00           H  
ATOM   2433  HB2 PHE   143      47.080  67.050  30.630  0.00  0.00           H  
ATOM   2434  HD1 PHE   143      46.030  67.270  32.740  0.00  0.00           H  
ATOM   2435  HD2 PHE   143      45.020  69.550  29.570  0.00  0.00           H  
ATOM   2436  HE1 PHE   143      44.750  68.770  34.370  0.00  0.00           H  
ATOM   2437  HE2 PHE   143      43.540  70.530  31.690  0.00  0.00           H  
ATOM   2438  HZ  PHE   143      43.450  70.050  33.360  0.00  0.00           H  
ATOM   2439  N   PHE   144      45.310  65.840  27.880  0.00  0.00           N  
ATOM   2440  CA  PHE   144      45.750  67.190  27.510  0.00  0.00           C  
ATOM   2441  C   PHE   144      44.730  67.600  26.660  0.00  0.00           C  
ATOM   2442  O   PHE   144      44.330  68.760  26.630  0.00  0.00           O  
ATOM   2443  CB  PHE   144      47.250  67.320  27.100  0.00  0.00           C  
ATOM   2444  CG  PHE   144      47.360  68.490  26.250  0.00  0.00           C  
ATOM   2445  CD1 PHE   144      47.250  69.760  26.800  0.00  0.00           C  
ATOM   2446  CD2 PHE   144      47.310  68.320  24.870  0.00  0.00           C  
ATOM   2447  CE1 PHE   144      47.240  70.880  25.940  0.00  0.00           C  
ATOM   2448  CE2 PHE   144      47.360  69.440  24.030  0.00  0.00           C  
ATOM   2449  CZ  PHE   144      47.420  70.720  24.570  0.00  0.00           C  
ATOM   2450  HN  PHE   144      44.600  65.650  28.550  0.00  0.00           H  
ATOM   2451  HA  PHE   144      45.440  68.000  28.140  0.00  0.00           H  
ATOM   2452  HB1 PHE   144      47.460  66.390  26.530  0.00  0.00           H  
ATOM   2453  HB2 PHE   144      47.990  67.370  27.940  0.00  0.00           H  
ATOM   2454  HD1 PHE   144      47.330  69.880  27.880  0.00  0.00           H  
ATOM   2455  HD2 PHE   144      47.230  67.320  24.460  0.00  0.00           H  
ATOM   2456  HE1 PHE   144      47.340  71.880  26.350  0.00  0.00           H  
ATOM   2457  HE2 PHE   144      47.340  69.310  22.970  0.00  0.00           H  
ATOM   2458  HZ  PHE   144      47.530  71.590  23.950  0.00  0.00           H  
ATOM   2459  N   LYS   145      44.200  66.590  26.030  0.00  0.00           N  
ATOM   2460  CA  LYS   145      43.170  66.830  25.120  0.00  0.00           C  
ATOM   2461  C   LYS   145      41.910  67.300  25.790  0.00  0.00           C  
ATOM   2462  O   LYS   145      41.290  68.290  25.400  0.00  0.00           O  
ATOM   2463  CB  LYS   145      42.900  65.550  24.360  0.00  0.00           C  
ATOM   2464  CG  LYS   145      41.860  65.810  23.300  0.00  0.00           C  
ATOM   2465  CD  LYS   145      41.880  64.720  22.250  0.00  0.00           C  
ATOM   2466  CE  LYS   145      40.890  65.030  21.140  0.00  0.00           C  
ATOM   2467  NZ  LYS   145      41.570  65.180  19.850  0.00  0.00           N1+
ATOM   2468  HN  LYS   145      44.540  65.670  26.260  0.00  0.00           H  
ATOM   2469  HA  LYS   145      43.530  67.620  24.470  0.00  0.00           H  
ATOM   2470  HB1 LYS   145      42.550  64.750  25.060  0.00  0.00           H  
ATOM   2471  HB2 LYS   145      43.850  65.200  23.900  0.00  0.00           H  
ATOM   2472  HG1 LYS   145      42.060  66.800  22.820  0.00  0.00           H  
ATOM   2473  HG2 LYS   145      40.850  65.880  23.770  0.00  0.00           H  
ATOM   2474  HD1 LYS   145      41.620  63.750  22.740  0.00  0.00           H  
ATOM   2475  HD2 LYS   145      42.910  64.620  21.850  0.00  0.00           H  
ATOM   2476  HE1 LYS   145      40.300  65.950  21.370  0.00  0.00           H  
ATOM   2477  HE2 LYS   145      40.250  64.170  20.990  0.00  0.00           H  
ATOM   2478  HZ1 LYS   145      42.060  64.290  19.620  0.00  0.00           H  
ATOM   2479  HZ2 LYS   145      42.220  65.980  19.920  0.00  0.00           H  
ATOM   2480  HZ3 LYS   145      40.850  65.350  19.110  0.00  0.00           H  
ATOM   2481  N   SER   146      41.500  66.630  26.870  0.00  0.00           N  
ATOM   2482  CA  SER   146      40.300  66.990  27.590  0.00  0.00           C  
ATOM   2483  C   SER   146      40.410  68.370  28.080  0.00  0.00           C  
ATOM   2484  O   SER   146      39.580  69.220  27.910  0.00  0.00           O  
ATOM   2485  CB  SER   146      40.110  66.100  28.810  0.00  0.00           C  
ATOM   2486  OG  SER   146      40.400  64.780  28.380  0.00  0.00           O  
ATOM   2487  HN  SER   146      41.950  65.800  27.200  0.00  0.00           H  
ATOM   2488  HA  SER   146      39.450  66.930  26.920  0.00  0.00           H  
ATOM   2489  HB1 SER   146      39.080  66.160  29.170  0.00  0.00           H  
ATOM   2490  HB2 SER   146      40.800  66.350  29.640  0.00  0.00           H  
ATOM   2491  HG1 SER   146      41.040  64.390  28.990  0.00  0.00           H  
ATOM   2492  N   ILE   147      41.520  68.760  28.600  0.00  0.00           N  
ATOM   2493  CA  ILE   147      41.660  70.120  29.040  0.00  0.00           C  
ATOM   2494  C   ILE   147      41.470  71.070  27.950  0.00  0.00           C  
ATOM   2495  O   ILE   147      40.480  71.730  27.960  0.00  0.00           O  
ATOM   2496  CB  ILE   147      42.920  70.330  29.590  0.00  0.00           C  
ATOM   2497  CG1 ILE   147      42.850  68.850  30.400  0.00  0.00           C  
ATOM   2498  CG2 ILE   147      43.260  71.840  30.080  0.00  0.00           C  
ATOM   2499  CD  ILE   147      42.000  68.600  31.610  0.00  0.00           C  
ATOM   2500  HN  ILE   147      42.250  68.150  28.850  0.00  0.00           H  
ATOM   2501  HA  ILE   147      41.060  70.200  29.920  0.00  0.00           H  
ATOM   2502  HB  ILE   147      43.640  70.440  28.740  0.00  0.00           H  
ATOM   2503 HG11 ILE   147      43.550  68.450  31.080  0.00  0.00           H  
ATOM   2504 HG12 ILE   147      43.360  68.100  29.860  0.00  0.00           H  
ATOM   2505 HG21 ILE   147      42.830  72.100  30.980  0.00  0.00           H  
ATOM   2506 HG22 ILE   147      42.710  72.530  29.680  0.00  0.00           H  
ATOM   2507 HG23 ILE   147      44.220  72.240  30.540  0.00  0.00           H  
ATOM   2508  HD1 ILE   147      41.110  68.130  31.220  0.00  0.00           H  
ATOM   2509  HD2 ILE   147      41.800  69.590  31.910  0.00  0.00           H  
ATOM   2510  HD3 ILE   147      42.490  68.140  32.540  0.00  0.00           H  
ATOM   2511  N   TYR   148      42.150  70.900  26.830  0.00  0.00           N  
ATOM   2512  CA  TYR   148      41.950  71.810  25.730  0.00  0.00           C  
ATOM   2513  C   TYR   148      40.480  72.000  25.360  0.00  0.00           C  
ATOM   2514  O   TYR   148      40.010  73.110  25.100  0.00  0.00           O  
ATOM   2515  CB  TYR   148      42.700  71.250  24.520  0.00  0.00           C  
ATOM   2516  CG  TYR   148      42.570  72.180  23.360  0.00  0.00           C  
ATOM   2517  CD1 TYR   148      41.480  72.070  22.470  0.00  0.00           C  
ATOM   2518  CD2 TYR   148      43.530  73.180  23.170  0.00  0.00           C  
ATOM   2519  CE1 TYR   148      41.350  72.970  21.400  0.00  0.00           C  
ATOM   2520  CE2 TYR   148      43.390  74.020  22.060  0.00  0.00           C  
ATOM   2521  CZ  TYR   148      42.310  73.950  21.200  0.00  0.00           C  
ATOM   2522  OH  TYR   148      42.210  74.860  20.120  0.00  0.00           O  
ATOM   2523  HN  TYR   148      42.790  70.130  26.760  0.00  0.00           H  
ATOM   2524  HA  TYR   148      42.350  72.780  25.990  0.00  0.00           H  
ATOM   2525  HB1 TYR   148      42.260  70.270  24.240  0.00  0.00           H  
ATOM   2526  HB2 TYR   148      43.770  71.110  24.770  0.00  0.00           H  
ATOM   2527  HD1 TYR   148      40.730  71.330  22.640  0.00  0.00           H  
ATOM   2528  HD2 TYR   148      44.360  73.280  23.850  0.00  0.00           H  
ATOM   2529  HE1 TYR   148      40.520  72.890  20.730  0.00  0.00           H  
ATOM   2530  HE2 TYR   148      44.120  74.740  21.830  0.00  0.00           H  
ATOM   2531  HH  TYR   148      41.310  75.210  20.140  0.00  0.00           H  
ATOM   2532  N   ARG   149      39.710  70.900  25.410  0.00  0.00           N  
ATOM   2533  CA  ARG   149      38.300  71.000  25.170  0.00  0.00           C  
ATOM   2534  C   ARG   149      37.580  71.860  26.210  0.00  0.00           C  
ATOM   2535  O   ARG   149      36.650  72.570  25.940  0.00  0.00           O  
ATOM   2536  CB  ARG   149      37.720  69.620  24.850  0.00  0.00           C  
ATOM   2537  CG  ARG   149      36.300  69.640  24.340  0.00  0.00           C  
ATOM   2538  CD  ARG   149      35.670  68.240  24.440  0.00  0.00           C  
ATOM   2539  NE  ARG   149      34.490  68.290  25.360  0.00  0.00           N  
ATOM   2540  CZ  ARG   149      33.590  67.320  25.360  0.00  0.00           C  
ATOM   2541  NH1 ARG   149      33.750  66.290  24.540  0.00  0.00           N1+
ATOM   2542  NH2 ARG   149      32.550  67.370  26.150  0.00  0.00           N  
ATOM   2543  HN  ARG   149      40.100  70.040  25.750  0.00  0.00           H  
ATOM   2544  HA  ARG   149      38.170  71.540  24.250  0.00  0.00           H  
ATOM   2545  HB1 ARG   149      37.580  68.820  25.530  0.00  0.00           H  
ATOM   2546  HB2 ARG   149      38.480  68.960  24.410  0.00  0.00           H  
ATOM   2547  HG1 ARG   149      36.450  69.930  23.280  0.00  0.00           H  
ATOM   2548  HG2 ARG   149      35.680  70.410  24.850  0.00  0.00           H  
ATOM   2549  HD1 ARG   149      36.380  67.470  24.850  0.00  0.00           H  
ATOM   2550  HD2 ARG   149      35.360  67.940  23.420  0.00  0.00           H  
ATOM   2551  HE  ARG   149      34.380  69.070  25.970  0.00  0.00           H  
ATOM   2552 HH11 ARG   149      34.540  66.310  23.950  0.00  0.00           H  
ATOM   2553 HH12 ARG   149      33.050  65.590  24.500  0.00  0.00           H  
ATOM   2554 HH21 ARG   149      32.440  68.150  26.760  0.00  0.00           H  
ATOM   2555 HH22 ARG   149      31.890  66.630  26.110  0.00  0.00           H  
ATOM   2556  N   PHE   150      37.920  71.770  27.490  0.00  0.00           N  
ATOM   2557  CA  PHE   150      37.130  72.370  28.530  0.00  0.00           C  
ATOM   2558  C   PHE   150      37.150  73.840  28.350  0.00  0.00           C  
ATOM   2559  O   PHE   150      36.140  74.500  28.440  0.00  0.00           O  
ATOM   2560  CB  PHE   150      37.620  71.950  29.850  0.00  0.00           C  
ATOM   2561  CG  PHE   150      37.100  72.730  31.070  0.00  0.00           C  
ATOM   2562  CD1 PHE   150      37.280  74.060  31.480  0.00  0.00           C  
ATOM   2563  CD2 PHE   150      36.220  72.010  31.810  0.00  0.00           C  
ATOM   2564  CE1 PHE   150      36.660  74.610  32.580  0.00  0.00           C  
ATOM   2565  CE2 PHE   150      35.580  72.490  32.940  0.00  0.00           C  
ATOM   2566  CZ  PHE   150      35.780  73.820  33.300  0.00  0.00           C  
ATOM   2567  HN  PHE   150      38.600  71.070  27.780  0.00  0.00           H  
ATOM   2568  HA  PHE   150      36.150  72.000  28.610  0.00  0.00           H  
ATOM   2569  HB1 PHE   150      38.550  72.300  29.440  0.00  0.00           H  
ATOM   2570  HB2 PHE   150      37.970  70.930  30.090  0.00  0.00           H  
ATOM   2571  HD1 PHE   150      37.790  74.790  30.910  0.00  0.00           H  
ATOM   2572  HD2 PHE   150      35.880  71.110  31.370  0.00  0.00           H  
ATOM   2573  HE1 PHE   150      36.830  75.650  32.800  0.00  0.00           H  
ATOM   2574  HE2 PHE   150      34.890  71.850  33.450  0.00  0.00           H  
ATOM   2575  HZ  PHE   150      35.220  74.240  34.100  0.00  0.00           H  
ATOM   2576  N   PHE   151      38.310  74.400  28.020  0.00  0.00           N  
ATOM   2577  CA  PHE   151      38.230  75.780  27.720  0.00  0.00           C  
ATOM   2578  C   PHE   151      37.360  76.040  26.510  0.00  0.00           C  
ATOM   2579  O   PHE   151      36.710  77.080  26.430  0.00  0.00           O  
ATOM   2580  CB  PHE   151      39.560  76.300  27.420  0.00  0.00           C  
ATOM   2581  CG  PHE   151      39.520  77.390  26.310  0.00  0.00           C  
ATOM   2582  CD1 PHE   151      39.550  78.720  26.690  0.00  0.00           C  
ATOM   2583  CD2 PHE   151      39.710  76.990  24.930  0.00  0.00           C  
ATOM   2584  CE1 PHE   151      39.750  79.670  25.690  0.00  0.00           C  
ATOM   2585  CE2 PHE   151      40.010  77.950  23.970  0.00  0.00           C  
ATOM   2586  CZ  PHE   151      39.970  79.300  24.350  0.00  0.00           C  
ATOM   2587  HN  PHE   151      39.190  73.910  27.990  0.00  0.00           H  
ATOM   2588  HA  PHE   151      37.970  76.370  28.580  0.00  0.00           H  
ATOM   2589  HB1 PHE   151      40.120  75.370  27.090  0.00  0.00           H  
ATOM   2590  HB2 PHE   151      40.110  76.670  28.320  0.00  0.00           H  
ATOM   2591  HD1 PHE   151      39.590  78.980  27.750  0.00  0.00           H  
ATOM   2592  HD2 PHE   151      40.030  75.960  24.720  0.00  0.00           H  
ATOM   2593  HE1 PHE   151      39.730  80.700  25.960  0.00  0.00           H  
ATOM   2594  HE2 PHE   151      40.340  77.650  22.990  0.00  0.00           H  
ATOM   2595  HZ  PHE   151      40.100  80.050  23.600  0.00  0.00           H  
ATOM   2596  N   GLU   152      37.600  75.210  25.480  0.00  0.00           N  
ATOM   2597  CA  GLU   152      36.950  75.490  24.240  0.00  0.00           C  
ATOM   2598  C   GLU   152      35.510  75.110  24.450  0.00  0.00           C  
ATOM   2599  O   GLU   152      35.120  73.950  24.370  0.00  0.00           O  
ATOM   2600  CB  GLU   152      37.530  74.670  23.090  0.00  0.00           C  
ATOM   2601  CG  GLU   152      37.040  75.210  21.730  0.00  0.00           C  
ATOM   2602  CD  GLU   152      37.740  76.530  21.410  0.00  0.00           C  
ATOM   2603  OE1 GLU   152      38.880  76.440  20.890  0.00  0.00           O  
ATOM   2604  OE2 GLU   152      37.150  77.610  21.700  0.00  0.00           O1-
ATOM   2605  HN  GLU   152      38.320  74.500  25.490  0.00  0.00           H  
ATOM   2606  HA  GLU   152      37.010  76.560  24.000  0.00  0.00           H  
ATOM   2607  HB1 GLU   152      37.210  73.610  23.200  0.00  0.00           H  
ATOM   2608  HB2 GLU   152      38.640  74.700  23.130  0.00  0.00           H  
ATOM   2609  HG1 GLU   152      35.950  75.410  21.780  0.00  0.00           H  
ATOM   2610  HG2 GLU   152      37.250  74.490  20.930  0.00  0.00           H  
ATOM   2611  N   HSD   153      34.630  76.080  24.750  0.00  0.00           N  
ATOM   2612  CA  HSD   153      33.230  75.780  24.970  0.00  0.00           C  
ATOM   2613  C   HSD   153      33.100  74.780  26.100  0.00  0.00           C  
ATOM   2614  O   HSD   153      33.730  74.910  27.130  0.00  0.00           O  
ATOM   2615  CB  HSD   153      32.580  75.260  23.680  0.00  0.00           C  
ATOM   2616  CG  HSD   153      33.010  76.000  22.460  0.00  0.00           C  
ATOM   2617  CD2 HSD   153      33.090  75.660  21.150  0.00  0.00           C  
ATOM   2618  ND1 HSD   153      33.510  77.260  22.550  0.00  0.00           N  
ATOM   2619  CE1 HSD   153      33.870  77.650  21.320  0.00  0.00           C  
ATOM   2620  NE2 HSD   153      33.600  76.730  20.430  0.00  0.00           N  
ATOM   2621  HN  HSD   153      34.950  77.020  24.780  0.00  0.00           H  
ATOM   2622  HA  HSD   153      32.720  76.690  25.260  0.00  0.00           H  
ATOM   2623  HB1 HSD   153      31.480  75.220  23.740  0.00  0.00           H  
ATOM   2624  HB2 HSD   153      33.010  74.270  23.530  0.00  0.00           H  
ATOM   2625  HD1 HSD   153      33.710  77.730  23.410  0.00  0.00           H  
ATOM   2626  HD2 HSD   153      32.780  74.760  20.640  0.00  0.00           H  
ATOM   2627  HE1 HSD   153      34.330  78.600  21.130  0.00  0.00           H  
ATOM   2628  N   GLY   154      32.250  73.760  25.970  0.00  0.00           N  
ATOM   2629  CA  GLY   154      32.120  72.770  27.020  0.00  0.00           C  
ATOM   2630  C   GLY   154      31.190  73.270  28.100  0.00  0.00           C  
ATOM   2631  O   GLY   154      30.530  72.500  28.780  0.00  0.00           O  
ATOM   2632  HN  GLY   154      31.760  73.600  25.110  0.00  0.00           H  
ATOM   2633  HA1 GLY   154      33.090  72.560  27.460  0.00  0.00           H  
ATOM   2634  HA2 GLY   154      31.680  71.880  26.600  0.00  0.00           H  
ATOM   2635  N   LEU   155      31.100  74.590  28.270  0.00  0.00           N  
ATOM   2636  CA  LEU   155      30.280  75.200  29.290  0.00  0.00           C  
ATOM   2637  C   LEU   155      28.950  75.430  28.680  0.00  0.00           C  
ATOM   2638  O   LEU   155      28.840  76.040  27.600  0.00  0.00           O  
ATOM   2639  CB  LEU   155      30.900  76.520  29.780  0.00  0.00           C  
ATOM   2640  CG  LEU   155      32.410  76.340  29.990  0.00  0.00           C  
ATOM   2641  CD1 LEU   155      33.020  77.590  30.600  0.00  0.00           C  
ATOM   2642  CD2 LEU   155      32.700  75.160  30.910  0.00  0.00           C  
ATOM   2643  HN  LEU   155      31.690  75.220  27.750  0.00  0.00           H  
ATOM   2644  HA  LEU   155      30.180  74.520  30.120  0.00  0.00           H  
ATOM   2645  HB1 LEU   155      30.430  76.810  30.750  0.00  0.00           H  
ATOM   2646  HB2 LEU   155      30.710  77.340  29.060  0.00  0.00           H  
ATOM   2647  HG  LEU   155      32.890  76.180  29.000  0.00  0.00           H  
ATOM   2648 HD11 LEU   155      32.550  77.840  31.560  0.00  0.00           H  
ATOM   2649 HD12 LEU   155      32.840  78.390  29.900  0.00  0.00           H  
ATOM   2650 HD13 LEU   155      34.120  77.510  30.700  0.00  0.00           H  
ATOM   2651 HD21 LEU   155      32.440  74.210  30.410  0.00  0.00           H  
ATOM   2652 HD22 LEU   155      32.090  75.270  31.830  0.00  0.00           H  
ATOM   2653 HD23 LEU   155      33.780  75.140  31.160  0.00  0.00           H  
ATOM   2654  N   LYS   156      27.910  74.840  29.310  0.00  0.00           N  
ATOM   2655  CA  LYS   156      26.600  74.880  28.800  0.00  0.00           C  
ATOM   2656  C   LYS   156      25.460  74.600  29.850  0.00  0.00           C  
ATOM   2657  O   LYS   156      25.720  73.710  30.650  0.00  0.00           O  
ATOM   2658  CB  LYS   156      26.690  73.860  27.620  0.00  0.00           C  
ATOM   2659  CG  LYS   156      25.450  73.820  26.960  0.00  0.00           C  
ATOM   2660  CD  LYS   156      24.930  73.450  25.530  0.00  0.00           C  
ATOM   2661  CE  LYS   156      23.420  73.600  25.030  0.00  0.00           C  
ATOM   2662  NZ  LYS   156      22.630  72.540  25.550  0.00  0.00           N1+
ATOM   2663  NT  LYS   156      24.240  75.210  29.800  0.00  0.00           N  
ATOM   2664  HN  LYS   156      27.980  74.270  30.100  0.00  0.00           H  
ATOM   2665  HA  LYS   156      26.400  75.860  28.450  0.00  0.00           H  
ATOM   2666  HB1 LYS   156      26.590  72.820  27.920  0.00  0.00           H  
ATOM   2667  HB2 LYS   156      27.430  74.140  26.800  0.00  0.00           H  
ATOM   2668  HG1 LYS   156      25.910  74.960  26.900  0.00  0.00           H  
ATOM   2669  HG2 LYS   156      24.580  73.520  27.640  0.00  0.00           H  
ATOM   2670  HD1 LYS   156      25.180  72.420  25.480  0.00  0.00           H  
ATOM   2671  HD2 LYS   156      25.650  73.790  24.790  0.00  0.00           H  
ATOM   2672  HE1 LYS   156      23.300  73.780  23.930  0.00  0.00           H  
ATOM   2673  HE2 LYS   156      22.690  74.300  25.490  0.00  0.00           H  
ATOM   2674  HZ1 LYS   156      22.670  72.660  26.590  0.00  0.00           H  
ATOM   2675  HZ2 LYS   156      23.090  71.680  25.210  0.00  0.00           H  
ATOM   2676  HZ3 LYS   156      21.650  72.680  25.210  0.00  0.00           H  
ATOM   2677  HT1 LYS   156      23.610  75.170  30.570  0.00  0.00           H  
ATOM   2678  HT2 LYS   156      24.200  76.090  29.270  0.00  0.00           H  
TER   
END
